# Supplementary material for: (Z)-3-Hydrazinyl­idene-1-phenyl­indolin-2-one
Source: Acta Crystallogr Sect E Struct Rep Online. 2010 Oct 31;66(Pt 11):o3014. doi: 10.1107/S1600536810043916 (PMC3009040; doi:10.1107/S1600536810043916)
Supplement: Supplementary file 1 [file e-66-o3014-sup1.cif]

##############################################################################
###                                                                        ###
###        Electronic paper (Acta Crystallographica Section E)             ###
###                                                                        ###
##############################################################################
#                                                                            #
# This CIF contains the data in a paper accepted for publication in Acta     #
# Crystallographica Section E. It conforms to the requirements of Notes      #
# for Authors for Section E, and has been peer reviewed under the auspices   #
# of the IUCr Commission on Journals.                                        #
#                                                                            #
# Full details of the Crystallographic Information File format               #
# are given in the paper "The Crystallographic Information File (CIF):       #
# a New Standard Archive File for Crystallography" by S. R. Hall, F. H.      #
# Allen and I. D. Brown [Acta Cryst. (1991), A47, 655-685].                  #
#                                                                            #
# The current version of the core CIF dictionary is obtainable from          #
# ftp://ftp.iucr.org/pub/cif_core.dic. The current version number is 2.4.    #
#                                                                            #
# Software is freely available for graphical display of the structure(s) in  #
# this CIF.  For information consult the CIF home page http://www.iucr.org/  #
# cif/home.html                                                              #
#                                                                            #
# This file may be used for bona fide research purposes within the           #
# scientific community so long as proper attribution is given to the journal # 
# article from which it was obtained.                                        #
#                                                                            #
##############################################################################
                                             
data_global
_audit_creation_method     SHELXL-97
_journal_date_recd_electronic     2010-10-26
_journal_date_accepted     2010-10-27
_journal_name_full     'Acta Crystallographica, Section E'
_journal_year     2010
_journal_volume     66
_journal_issue     11
_journal_page_first     o3014
_journal_page_last     o3014
_journal_paper_category     QO
_journal_coeditor_code     BT5393
_publ_contact_author_name     'Dr Seik Weng Ng'
_publ_contact_author_address
;
Department of Chemistry
University of Malaya
50603 Kuala Lumpur
Malaysia
;
_publ_contact_author_email     seikweng@um.edu.my
_publ_contact_author_fax     '03 7967 4193'
_publ_contact_author_phone     '03 7967 6778'
_publ_section_title
;
(<i>Z</i>)-3-Hydrazinylidene-1-phenylindolin-2-one
;
loop_
    _publ_author_name
    _publ_author_address
    'Abdel-Aziz, Hatem A.'
;
Department of Pharmaceutical Chemistry
College of Pharmacy
King Saud University
Riyadh 11451
Saudi Arabia
;
    'Bari, Ahmed'
;
Department of Pharmaceutical Chemistry
College of Pharmacy
King Saud University
Riyadh 11451
Saudi Arabia
;
    'Aboul-Fadl, T.'
;
Department of Pharmaceutical Chemistry
College of Pharmacy
King Saud University
Riyadh 11451
Saudi Arabia
;
    'Ng, Seik Weng'
;
Department of Chemistry
University of Malaya
50603 Kuala Lumpur
Malaysia
;
data_I
_audit_creation_method     SHELXL97
_chemical_name_systematic
;
(<i>Z</i>)-3-Hydrazinylidene-1-phenylindolin-2-one
;
_chemical_name_common     ?
_chemical_formula_moiety     'C14 H11 N3 O'
_chemical_formula_sum     'C14 H11 N3 O'
_chemical_formula_iupac     'C14 H11 N3 O'
_chemical_formula_weight     237.26
_chemical_melting_point     ?
_symmetry_cell_setting     orthorhombic
_symmetry_space_group_name_H-M     'F d d 2'
_symmetry_space_group_name_Hall     'F 2 -2d'
loop_
    _symmetry_equiv_pos_as_xyz
    'x, y, z'
    '-x, -y, z'
    'x+1/4, -y+1/4, z+1/4'
    '-x+1/4, y+1/4, z+1/4'
    'x, y+1/2, z+1/2'
    '-x, -y+1/2, z+1/2'
    'x+1/4, -y+3/4, z+3/4'
    '-x+1/4, y+3/4, z+3/4'
    'x+1/2, y, z+1/2'
    '-x+1/2, -y, z+1/2'
    'x+3/4, -y+1/4, z+3/4'
    '-x+3/4, y+1/4, z+3/4'
    'x+1/2, y+1/2, z'
    '-x+1/2, -y+1/2, z'
    'x+3/4, -y+3/4, z+1/4'
    '-x+3/4, y+3/4, z+1/4'
_cell_length_a     19.328(3)
_cell_length_b     41.612(5)
_cell_length_c     5.6288(7)
_cell_angle_alpha     90.00
_cell_angle_beta     90.00
_cell_angle_gamma     90.00
_cell_volume     4527.0(10)
_cell_formula_units_Z     16
_cell_measurement_reflns_used     1516
_cell_measurement_theta_min     2.3
_cell_measurement_theta_max     27.8
_cell_measurement_temperature     100(2)
_exptl_crystal_description     prism
_exptl_crystal_colour     yellow
_exptl_crystal_size_max     0.35
_exptl_crystal_size_mid     0.04
_exptl_crystal_size_min     0.02
_exptl_crystal_density_diffrn     1.392
_exptl_crystal_density_meas     ?
_exptl_crystal_density_method     'not measured'
_exptl_crystal_F_000     1984
_exptl_absorpt_coefficient_mu     0.092
_exptl_absorpt_correction_type     none
_diffrn_ambient_temperature     100(2)
_diffrn_radiation_type     MoK\a
_diffrn_radiation_wavelength     0.71073
_diffrn_radiation_source     'fine-focus sealed tube'
_diffrn_radiation_monochromator     graphite
_diffrn_measurement_device_type     'Bruker SMART APEX'
_diffrn_measurement_method     \w
_diffrn_detector_area_resol_mean     ?
_diffrn_reflns_number     10569
_diffrn_reflns_av_R_equivalents     0.0790
_diffrn_reflns_av_sigmaI/netI     0.0458
_diffrn_reflns_theta_min     2.32
_diffrn_reflns_theta_max     27.48
_diffrn_reflns_theta_full     27.48
_diffrn_measured_fraction_theta_max     0.999
_diffrn_measured_fraction_theta_full     0.999
_diffrn_reflns_limit_h_min     -24
_diffrn_reflns_limit_h_max     24
_diffrn_reflns_limit_k_min     -54
_diffrn_reflns_limit_k_max     54
_diffrn_reflns_limit_l_min     -7
_diffrn_reflns_limit_l_max     7
_diffrn_standards_number     0
_diffrn_standards_interval_count     0
_diffrn_standards_interval_time     0
_diffrn_standards_decay_%     0
_reflns_number_total     1430
_reflns_number_gt     1188
_reflns_threshold_expression     I>2\s(I)
_refine_ls_structure_factor_coef     Fsqd
_refine_ls_matrix_type     full
_refine_ls_R_factor_all     0.0567
_refine_ls_R_factor_gt     0.0400
_refine_ls_wR_factor_gt     0.0853
_refine_ls_wR_factor_ref     0.0921
_refine_ls_goodness_of_fit_ref     1.027
_refine_ls_restrained_S_all     1.026
_refine_ls_number_reflns     1430
_refine_ls_number_parameters     171
_refine_ls_number_restraints     3
_refine_ls_hydrogen_treatment     mixed
_refine_ls_weighting_scheme     calc
_refine_ls_weighting_details
               'calc w = 1/[\s^2^(Fo^2^)+(0.0540P)^2^] where P=(Fo^2^+2Fc^2^)/3'
_atom_sites_solution_hydrogens     geom
_atom_sites_solution_primary     direct
_atom_sites_solution_secondary     difmap
_refine_ls_shift/su_max     0.001
_refine_ls_shift/su_mean     0.001
_refine_diff_density_max     0.271
_refine_diff_density_min     -0.221
_refine_ls_extinction_method     none
_refine_ls_extinction_coef     ?
_refine_ls_abs_structure_details     '1138 Friedel pairs were merged'
loop_
    _atom_type_symbol
    _atom_type_description
    _atom_type_scat_dispersion_real
    _atom_type_scat_dispersion_imag
    _atom_type_scat_source
    'C' 'C' 0.0033 0.0000
                         'International Tables Vol C Tables 4.2.6.8 and 6.1.1.4'
    'H' 'H' 0.0000 0.0000
                         'International Tables Vol C Tables 4.2.6.8 and 6.1.1.4'
    'N' 'N' 0.0061 0.0000
                         'International Tables Vol C Tables 4.2.6.8 and 6.1.1.4'
    'O' 'O' 0.0106 0.0000
                         'International Tables Vol C Tables 4.2.6.8 and 6.1.1.4'
_computing_data_collection     'APEX2 (Bruker, 2009)'
_computing_cell_refinement     'SAINT (Bruker, 2009)'
_computing_data_reduction     'SAINT (Bruker, 2009)'
_computing_structure_solution     'SHELXS97 (Sheldrick, 2008)'
_computing_structure_refinement     'SHELXL97 (Sheldrick, 2008)'
_computing_molecular_graphics     'X-SEED (Barbour, 2001)'
_computing_publication_material     'publCIF (Westrip, 2010)'
loop_
    _atom_site_type_symbol
    _atom_site_label
    _atom_site_fract_x
    _atom_site_fract_y
    _atom_site_fract_z
    _atom_site_U_iso_or_equiv
    _atom_site_adp_type
    _atom_site_calc_flag
    _atom_site_refinement_flags
    _atom_site_occupancy
    _atom_site_disorder_assembly
    _atom_site_disorder_group
    O O1 0.27334(9) 0.09714(4) 0.4984(3) 0.0193(4) Uani d . 1 . .
    N N1 0.34809(10) 0.10293(4) 0.1772(4) 0.0161(5) Uani d . 1 . .
    N N2 0.28770(10) 0.02682(5) 0.3752(4) 0.0177(5) Uani d . 1 . .
    N N3 0.24626(11) 0.03226(5) 0.5601(4) 0.0201(5) Uani d D 1 . .
    C C1 0.37995(12) 0.08200(6) 0.0120(5) 0.0158(6) Uani d . 1 . .
    C C2 0.42392(12) 0.08987(6) -0.1705(5) 0.0179(6) Uani d . 1 . .
    H H2A 0.4368 0.1115 -0.2002 0.022 Uiso calc R 1 . .
    C C3 0.44890(12) 0.06483(6) -0.3103(5) 0.0206(6) Uani d . 1 . .
    H H3 0.4788 0.0695 -0.4396 0.025 Uiso calc R 1 . .
    C C4 0.43087(13) 0.03306(6) -0.2640(5) 0.0213(6) Uani d . 1 . .
    H H4 0.4485 0.0164 -0.3621 0.026 Uiso calc R 1 . .
    C C5 0.38720(12) 0.02553(6) -0.0752(5) 0.0192(6) Uani d . 1 . .
    H H5 0.3753 0.0038 -0.0428 0.023 Uiso calc R 1 . .
    C C6 0.36135(12) 0.05005(6) 0.0645(5) 0.0160(5) Uani d . 1 . .
    C C7 0.31593(12) 0.05137(6) 0.2694(4) 0.0158(6) Uani d . 1 . .
    C C8 0.30841(12) 0.08581(6) 0.3372(5) 0.0162(5) Uani d . 1 . .
    C C9 0.35079(12) 0.13736(5) 0.1607(5) 0.0158(5) Uani d . 1 . .
    C C10 0.32204(13) 0.15233(6) -0.0360(5) 0.0181(5) Uani d . 1 . .
    H H10 0.3004 0.1400 -0.1570 0.022 Uiso calc R 1 . .
    C C11 0.32528(13) 0.18547(6) -0.0538(5) 0.0207(6) Uani d . 1 . .
    H H11 0.3055 0.1960 -0.1872 0.025 Uiso calc R 1 . .
    C C12 0.35737(13) 0.20340(6) 0.1227(5) 0.0210(6) Uani d . 1 . .
    H H12 0.3597 0.2261 0.1097 0.025 Uiso calc R 1 . .
    C C13 0.38601(14) 0.18805(6) 0.3177(5) 0.0217(6) Uani d . 1 . .
    H H13 0.4078 0.2004 0.4386 0.026 Uiso calc R 1 . .
    C C14 0.38314(13) 0.15489(6) 0.3378(5) 0.0198(6) Uani d . 1 . .
    H H14 0.4031 0.1444 0.4710 0.024 Uiso calc R 1 . .
    H H1 0.2435(15) 0.0522(4) 0.612(6) 0.031(8) Uiso d D 1 . .
    H H2 0.2355(14) 0.0151(5) 0.646(5) 0.036(9) Uiso d D 1 . .
loop_
    _atom_site_aniso_label
    _atom_site_aniso_U_11
    _atom_site_aniso_U_22
    _atom_site_aniso_U_33
    _atom_site_aniso_U_12
    _atom_site_aniso_U_13
    _atom_site_aniso_U_23
    O1 0.0229(9) 0.0166(8) 0.0185(11) 0.0001(7) 0.0040(9) -0.0017(8)
    N1 0.0184(10) 0.0129(9) 0.0170(12) -0.0001(8) 0.0014(9) -0.0021(9)
    N2 0.0164(10) 0.0159(10) 0.0207(13) -0.0012(8) -0.0024(10) -0.0009(9)
    N3 0.0242(11) 0.0158(11) 0.0203(13) -0.0006(9) 0.0045(11) -0.0002(10)
    C1 0.0153(11) 0.0148(11) 0.0173(15) 0.0024(9) -0.0039(11) -0.0006(10)
    C2 0.0176(12) 0.0160(11) 0.0202(14) 0.0004(9) -0.0008(12) 0.0017(11)
    C3 0.0150(11) 0.0274(13) 0.0194(14) 0.0013(10) -0.0011(12) 0.0005(12)
    C4 0.0183(12) 0.0227(12) 0.0229(16) 0.0056(10) -0.0027(12) -0.0055(11)
    C5 0.0206(12) 0.0138(11) 0.0232(15) -0.0005(9) -0.0026(13) -0.0018(11)
    C6 0.0137(11) 0.0163(11) 0.0179(14) 0.0000(9) -0.0036(11) 0.0000(11)
    C7 0.0145(12) 0.0154(12) 0.0175(15) 0.0002(9) -0.0020(11) -0.0014(10)
    C8 0.0147(11) 0.0155(11) 0.0183(14) -0.0006(9) -0.0028(11) 0.0025(11)
    C9 0.0157(12) 0.0125(11) 0.0192(14) 0.0003(9) 0.0033(10) 0.0003(11)
    C10 0.0211(12) 0.0175(12) 0.0159(14) -0.0013(10) 0.0003(11) -0.0013(11)
    C11 0.0246(13) 0.0204(12) 0.0172(14) 0.0034(10) 0.0039(12) 0.0011(11)
    C12 0.0246(13) 0.0115(10) 0.0268(16) -0.0012(10) 0.0058(13) -0.0023(11)
    C13 0.0213(13) 0.0216(12) 0.0222(15) -0.0037(10) 0.0025(12) -0.0066(12)
    C14 0.0202(12) 0.0212(12) 0.0181(14) 0.0001(10) -0.0020(12) -0.0016(11)
loop_
    _geom_bond_atom_site_label_1
    _geom_bond_atom_site_label_2
    _geom_bond_site_symmetry_2
    _geom_bond_distance
    _geom_bond_publ_flag
    O1 C8 . 1.227(3) ?
    N1 C8 . 1.381(3) ?
    N1 C1 . 1.415(3) ?
    N1 C9 . 1.436(3) ?
    N2 C7 . 1.302(3) ?
    N2 N3 . 1.332(3) ?
    N3 H1 . 0.883(10) ?
    N3 H2 . 0.888(10) ?
    C1 C2 . 1.373(4) ?
    C1 C6 . 1.408(3) ?
    C2 C3 . 1.392(4) ?
    C2 H2A . 0.9500 ?
    C3 C4 . 1.392(4) ?
    C3 H3 . 0.9500 ?
    C4 C5 . 1.393(4) ?
    C4 H4 . 0.9500 ?
    C5 C6 . 1.381(4) ?
    C5 H5 . 0.9500 ?
    C6 C7 . 1.451(3) ?
    C7 C8 . 1.491(3) ?
    C9 C14 . 1.385(4) ?
    C9 C10 . 1.387(4) ?
    C10 C11 . 1.384(3) ?
    C10 H10 . 0.9500 ?
    C11 C12 . 1.388(4) ?
    C11 H11 . 0.9500 ?
    C12 C13 . 1.386(4) ?
    C12 H12 . 0.9500 ?
    C13 C14 . 1.385(3) ?
    C13 H13 . 0.9500 ?
    C14 H14 . 0.9500 ?
loop_
    _geom_angle_atom_site_label_1
    _geom_angle_atom_site_label_2
    _geom_angle_atom_site_label_3
    _geom_angle_site_symmetry_1
    _geom_angle_site_symmetry_3
    _geom_angle
    _geom_angle_publ_flag
    C8 N1 C1 . . 110.66(19) ?
    C8 N1 C9 . . 125.2(2) ?
    C1 N1 C9 . . 123.8(2) ?
    C7 N2 N3 . . 118.4(2) ?
    N2 N3 H1 . . 117(2) ?
    N2 N3 H2 . . 115(2) ?
    H1 N3 H2 . . 124(3) ?
    C2 C1 C6 . . 122.7(2) ?
    C2 C1 N1 . . 127.9(2) ?
    C6 C1 N1 . . 109.4(2) ?
    C1 C2 C3 . . 117.3(2) ?
    C1 C2 H2A . . 121.3 ?
    C3 C2 H2A . . 121.3 ?
    C4 C3 C2 . . 121.2(3) ?
    C4 C3 H3 . . 119.4 ?
    C2 C3 H3 . . 119.4 ?
    C5 C4 C3 . . 120.5(2) ?
    C5 C4 H4 . . 119.7 ?
    C3 C4 H4 . . 119.7 ?
    C6 C5 C4 . . 119.2(2) ?
    C6 C5 H5 . . 120.4 ?
    C4 C5 H5 . . 120.4 ?
    C5 C6 C1 . . 119.0(2) ?
    C5 C6 C7 . . 134.4(2) ?
    C1 C6 C7 . . 106.6(2) ?
    N2 C7 C6 . . 126.0(2) ?
    N2 C7 C8 . . 126.6(2) ?
    C6 C7 C8 . . 107.4(2) ?
    O1 C8 N1 . . 126.3(2) ?
    O1 C8 C7 . . 127.8(2) ?
    N1 C8 C7 . . 105.9(2) ?
    C14 C9 C10 . . 121.3(2) ?
    C14 C9 N1 . . 119.7(2) ?
    C10 C9 N1 . . 119.0(2) ?
    C11 C10 C9 . . 119.2(2) ?
    C11 C10 H10 . . 120.4 ?
    C9 C10 H10 . . 120.4 ?
    C10 C11 C12 . . 120.3(3) ?
    C10 C11 H11 . . 119.9 ?
    C12 C11 H11 . . 119.9 ?
    C11 C12 C13 . . 119.8(2) ?
    C11 C12 H12 . . 120.1 ?
    C13 C12 H12 . . 120.1 ?
    C14 C13 C12 . . 120.5(3) ?
    C14 C13 H13 . . 119.7 ?
    C12 C13 H13 . . 119.7 ?
    C9 C14 C13 . . 119.0(3) ?
    C9 C14 H14 . . 120.5 ?
    C13 C14 H14 . . 120.5 ?
loop_
    _geom_torsion_atom_site_label_1
    _geom_torsion_atom_site_label_2
    _geom_torsion_atom_site_label_3
    _geom_torsion_atom_site_label_4
    _geom_torsion_site_symmetry_1
    _geom_torsion_site_symmetry_2
    _geom_torsion_site_symmetry_3
    _geom_torsion_site_symmetry_4
    _geom_torsion
    _geom_torsion_publ_flag
    C8 N1 C1 C2 . . . . -178.8(2) ?
    C9 N1 C1 C2 . . . . 7.9(4) ?
    C8 N1 C1 C6 . . . . -0.4(3) ?
    C9 N1 C1 C6 . . . . -173.7(2) ?
    C6 C1 C2 C3 . . . . 1.7(4) ?
    N1 C1 C2 C3 . . . . 179.9(2) ?
    C1 C2 C3 C4 . . . . -1.1(4) ?
    C2 C3 C4 C5 . . . . -0.1(4) ?
    C3 C4 C5 C6 . . . . 0.7(4) ?
    C4 C5 C6 C1 . . . . 0.0(4) ?
    C4 C5 C6 C7 . . . . 179.9(2) ?
    C2 C1 C6 C5 . . . . -1.2(4) ?
    N1 C1 C6 C5 . . . . -179.7(2) ?
    C2 C1 C6 C7 . . . . 178.8(2) ?
    N1 C1 C6 C7 . . . . 0.3(3) ?
    N3 N2 C7 C6 . . . . -179.1(2) ?
    N3 N2 C7 C8 . . . . 1.8(4) ?
    C5 C6 C7 N2 . . . . 0.6(4) ?
    C1 C6 C7 N2 . . . . -179.4(2) ?
    C5 C6 C7 C8 . . . . 179.9(3) ?
    C1 C6 C7 C8 . . . . -0.1(2) ?
    C1 N1 C8 O1 . . . . -178.4(2) ?
    C9 N1 C8 O1 . . . . -5.2(4) ?
    C1 N1 C8 C7 . . . . 0.3(3) ?
    C9 N1 C8 C7 . . . . 173.5(2) ?
    N2 C7 C8 O1 . . . . -2.1(4) ?
    C6 C7 C8 O1 . . . . 178.5(2) ?
    N2 C7 C8 N1 . . . . 179.2(2) ?
    C6 C7 C8 N1 . . . . -0.1(2) ?
    C8 N1 C9 C14 . . . . 70.8(3) ?
    C1 N1 C9 C14 . . . . -116.8(3) ?
    C8 N1 C9 C10 . . . . -110.5(3) ?
    C1 N1 C9 C10 . . . . 61.8(3) ?
    C14 C9 C10 C11 . . . . -0.6(4) ?
    N1 C9 C10 C11 . . . . -179.2(2) ?
    C9 C10 C11 C12 . . . . 0.4(4) ?
    C10 C11 C12 C13 . . . . -0.3(4) ?
    C11 C12 C13 C14 . . . . 0.3(4) ?
    C10 C9 C14 C13 . . . . 0.6(4) ?
    N1 C9 C14 C13 . . . . 179.2(2) ?
    C12 C13 C14 C9 . . . . -0.4(4) ?
loop_
    _geom_hbond_atom_site_label_D
    _geom_hbond_atom_site_label_H
    _geom_hbond_atom_site_label_A
    _geom_hbond_site_symmetry_A
    _geom_hbond_distance_DH
    _geom_hbond_distance_HA
    _geom_hbond_distance_DA
    _geom_hbond_angle_DHA
    _geom_hbond_publ_flag
    N3 H1 O1 . 0.880(10)
                       2.06(2) 2.772(3) 137(3) yes
    N3 H2 N2 10 0.890(10)
                        2.220(10)
                                3.102(3) 177(3) yes
