# Supplementary material for: (Z)-3-Hydrazinyl­idene-1-phenyl­indolin-2-one
Source: Acta Crystallogr Sect E Struct Rep Online. 2010 Oct 31;66(Pt 11):o3014. doi: 10.1107/S1600536810043916 (PMC3009040; doi:10.1107/S1600536810043916)
Supplement: Supplementary file 2 [file e-66-o3014-Isup2.hkl]

# 
# h,k,l, Fc-squared, Fo-squared, sigma(Fo-squared) and status flag 
# 
data_I
_shelx_title '  Fdd2  1138 Friedel pairs merged' 
_shelx_refln_list_code          4 
_shelx_F_calc_maximum      504.46 
_exptl_crystal_F_000      1984.00 
_reflns_d_resolution_high  0.7700 
 
loop_ 
 _symmetry_equiv_pos_as_xyz 
 'x, y, z' 
 '-x, -y, z' 
 'x+1/4, -y+1/4, z+1/4' 
 '-x+1/4, y+1/4, z+1/4' 
 'x, y+1/2, z+1/2' 
 '-x, -y+1/2, z+1/2' 
 'x+1/4, -y+3/4, z+3/4' 
 '-x+1/4, y+3/4, z+3/4' 
 'x+1/2, y, z+1/2' 
 '-x+1/2, -y, z+1/2' 
 'x+3/4, -y+1/4, z+3/4' 
 '-x+3/4, y+1/4, z+3/4' 
 'x+1/2, y+1/2, z' 
 '-x+1/2, -y+1/2, z' 
 'x+3/4, -y+3/4, z+1/4' 
 '-x+3/4, y+3/4, z+1/4' 
 
_cell_length_a    19.3281 
_cell_length_b    41.6118 
_cell_length_c     5.6288 
_cell_angle_alpha  90.000 
_cell_angle_beta   90.000 
_cell_angle_gamma  90.000 
 
_shelx_F_squared_multiplier     1.000 
 
loop_ 
 _refln_index_h 
 _refln_index_k 
 _refln_index_l 
 _refln_F_squared_calc 
 _refln_F_squared_meas 
 _refln_F_squared_sigma 
 _refln_observed_status 
   4   0   0   167212.58   160564.31   1655.07 o 
   8   0   0     1886.54     1973.59    275.28 o 
  12   0   0     2490.20     2732.98    161.48 o 
  16   0   0     8474.82     9052.92    357.73 o 
  20   0   0      494.63      587.14    181.93 o 
  24   0   0     1788.74     1804.31    266.24 o 
   2   2   0    14839.82    13454.71    153.55 o 
   4   2   0    60339.48    56663.53   1257.36 o 
   6   2   0    49558.90    47741.87    406.29 o 
   8   2   0      549.58      589.65     60.94 o 
  10   2   0     1257.50     1156.80     79.65 o 
  12   2   0     2436.97     2493.18    124.41 o 
  14   2   0     1229.81     1360.71    117.32 o 
  16   2   0      394.99      493.85    123.89 o 
  18   2   0      180.64       91.37    103.50 o 
  20   2   0       22.62       -5.08    105.46 o 
  22   2   0      343.78      272.66    127.26 o 
  24   2   0      324.07      244.08    175.75 o 
   2   4   0    34487.63    32916.29    292.41 o 
   4   4   0    23128.06    20823.31    260.41 o 
   6   4   0    52428.25    50608.73    428.89 o 
   8   4   0     1998.56     1868.15     81.12 o 
  10   4   0      203.84      171.99     61.09 o 
  12   4   0      998.27     1056.58     86.62 o 
  14   4   0     3459.79     3573.76    181.11 o 
  16   4   0     1268.73     1249.15    137.77 o 
  18   4   0      101.50       38.59     99.72 o 
  20   4   0      276.17      245.03    137.87 o 
  22   4   0       94.93      -69.26    110.68 o 
  24   4   0      761.64      748.78    192.13 o 
   2   6   0     2545.06     2349.86     96.71 o 
   4   6   0     2591.62     2293.25    100.63 o 
   6   6   0      849.47      914.76     68.70 o 
   8   6   0      206.12      227.67     54.76 o 
  10   6   0     4415.52     4273.53    122.99 o 
  12   6   0     2166.24     2107.48    101.79 o 
  14   6   0     7587.32     7896.21    208.44 o 
  16   6   0      273.57      145.55    132.23 o 
  18   6   0     1833.48     1561.85    150.35 o 
  20   6   0      280.01      423.66    124.72 o 
  22   6   0     1745.83     1830.65    185.70 o 
  24   6   0     1697.63     1563.67    232.40 o 
   0   8   0   106698.77    99212.20   1043.69 o 
   2   8   0     5737.01     5269.46    117.40 o 
   4   8   0    11396.09    11351.44    161.62 o 
   6   8   0     1220.57     1165.54     84.30 o 
   8   8   0     2422.70     2589.48    112.77 o 
  10   8   0     1729.19     1636.56     87.88 o 
  12   8   0     1420.28     1479.67     92.26 o 
  14   8   0     6232.69     6224.10    196.61 o 
  16   8   0     9373.23     9836.33    261.67 o 
  18   8   0        0.22       83.18    101.38 o 
  20   8   0      541.51      544.30    131.56 o 
  22   8   0     1097.81     1122.88    159.76 o 
  24   8   0        6.59      197.66    163.93 o 
   2  10   0     1977.35     2082.71     79.46 o 
   4  10   0       12.01      -31.83     49.49 o 
   6  10   0     2080.52     2144.42     83.65 o 
   8  10   0      135.75       20.14     54.56 o 
  10  10   0      163.15      127.97     60.11 o 
  12  10   0     6931.49     7741.87    199.61 o 
  14  10   0     4901.63     5320.53    182.56 o 
  16  10   0     6842.71     6946.24    281.41 o 
  18  10   0      281.10      352.54    154.73 o 
  20  10   0     1746.32     1872.59    170.70 o 
  22  10   0      393.96      241.69    163.79 o 
  24  10   0        3.48       41.68    158.69 o 
   0  12   0     3034.81     2898.73    122.67 o 
   2  12   0    18258.44    16649.34    194.53 o 
   4  12   0        1.59       49.08     50.73 o 
   6  12   0      928.68      991.55     71.26 o 
   8  12   0     2701.86     2530.39    103.15 o 
  10  12   0     2224.89     2235.77    125.83 o 
  12  12   0     1244.85     1309.74     95.89 o 
  14  12   0     3342.23     3630.75    161.45 o 
  16  12   0      366.62      326.11    109.40 o 
  18  12   0      108.13       -8.70    105.58 o 
  20  12   0     3636.47     3750.58    271.62 o 
  22  12   0     1251.69     1122.87    207.98 o 
  24  12   0      629.49      655.32    192.28 o 
   2  14   0    29487.08    28362.17    283.64 o 
   4  14   0      177.29      219.77     59.07 o 
   6  14   0    16953.18    16647.95    216.81 o 
   8  14   0    38321.59    39186.49    393.87 o 
  10  14   0       99.33      139.21     60.06 o 
  12  14   0      607.52      464.02    133.27 o 
  14  14   0      275.93      240.72     95.95 o 
  16  14   0      318.37      447.12    105.92 o 
  18  14   0      350.20      383.65    150.31 o 
  20  14   0     3445.50     3507.55    269.08 o 
  22  14   0     1837.12     1857.98    233.83 o 
  24  14   0     3491.52     3995.72    525.34 o 
   0  16   0   116695.01   109871.51   1217.09 o 
   2  16   0    17290.24    17259.82    213.36 o 
   4  16   0     3761.53     3394.66    117.56 o 
   6  16   0     1587.56     1502.55     85.97 o 
   8  16   0     2109.39     2070.54    100.40 o 
  10  16   0     1809.23     1932.84    105.65 o 
  12  16   0      422.48      331.50     73.22 o 
  14  16   0     2040.18     2164.70    152.58 o 
  16  16   0      125.85      295.65     99.44 o 
  18  16   0      123.68       -2.42    102.88 o 
  20  16   0     1804.04     2237.40    238.03 o 
  22  16   0       39.13      -23.75    157.98 o 
   2  18   0     9365.95     8681.55    154.93 o 
   4  18   0    13953.98    14239.68    203.00 o 
   6  18   0    13872.08    14628.93    214.21 o 
   8  18   0      602.73      554.84     75.07 o 
  10  18   0     4923.53     5051.21    153.77 o 
  12  18   0     5583.04     5483.21    166.89 o 
  14  18   0        0.01      -91.13     94.77 o 
  16  18   0     2879.54     3322.43    189.06 o 
  18  18   0       64.04       50.02    106.90 o 
  20  18   0     1240.05     1208.25    278.23 o 
  22  18   0     6709.15     7211.68    794.30 o 
   0  20   0    20431.46    21758.53    367.01 o 
   2  20   0    24384.17    25720.04    292.27 o 
   4  20   0    12816.09    13712.63    208.40 o 
   6  20   0        1.80       54.01     60.18 o 
   8  20   0       59.36       62.01     65.80 o 
  10  20   0     1035.21      969.64     96.82 o 
  12  20   0     1471.38     1534.02    112.20 o 
  14  20   0       10.48      -21.75     89.31 o 
  16  20   0      383.06      203.59    144.85 o 
  18  20   0     1818.62     1698.44    177.28 o 
  20  20   0      318.87      237.33    162.15 o 
  22  20   0      643.22      729.68    199.27 o 
   2  22   0     5093.17     5279.87    139.71 o 
   4  22   0    14437.23    15872.20    232.34 o 
   6  22   0     2613.53     2928.90    127.95 o 
   8  22   0     5985.97     6674.45    173.98 o 
  10  22   0       19.09      -81.88     71.55 o 
  12  22   0      918.21      914.53    105.62 o 
  14  22   0      301.92      267.28     98.27 o 
  16  22   0     3292.52     3364.89    291.43 o 
  18  22   0     2407.87     1960.70    207.53 o 
  20  22   0     1417.77     1418.25    239.76 o 
  22  22   0      853.72     1005.91    215.17 o 
   0  24   0    21015.47    21461.04    390.98 o 
   2  24   0       30.90      -89.60     62.95 o 
   4  24   0       34.70      123.17     65.70 o 
   6  24   0      861.70      794.59     88.77 o 
   8  24   0       26.67       60.02     73.65 o 
  10  24   0      422.31      328.72     88.30 o 
  12  24   0       41.42       24.51     82.97 o 
  14  24   0     4063.70     4266.92    183.41 o 
  16  24   0     3124.73     3129.62    181.73 o 
  18  24   0       16.75      -51.57     83.03 o 
  20  24   0      143.42       39.02    167.27 o 
  22  24   0     1602.35     1591.11    287.55 o 
   2  26   0     2077.42     1979.72    106.45 o 
   4  26   0      301.18      371.42     95.27 o 
   6  26   0      124.17      149.82     73.51 o 
   8  26   0       15.19      -34.70     76.59 o 
  10  26   0     2563.79     2583.16    140.08 o 
  12  26   0      672.38      625.57    100.31 o 
  14  26   0     9769.74     9865.21    252.86 o 
  16  26   0     3672.82     3787.99    197.94 o 
  18  26   0      413.56      632.71    169.34 o 
  20  26   0     9238.83     8374.98    482.10 o 
  22  26   0     1454.04     1313.09    226.56 o 
   0  28   0     1711.49     1845.39    229.81 o 
   2  28   0       11.00      -17.06     62.28 o 
   4  28   0     2806.32     2967.26    154.25 o 
   6  28   0     5139.70     5004.96    162.00 o 
   8  28   0      265.29      292.23     86.14 o 
  10  28   0     2966.15     3036.70    152.24 o 
  12  28   0     2332.45     2408.09    157.10 o 
  14  28   0     4064.22     4357.62    197.62 o 
  16  28   0     1521.53     1809.00    190.81 o 
  18  28   0     9635.45     9536.94    420.37 o 
  20  28   0     1902.22      947.86    229.78 o 
   2  30   0       23.54      -28.67     65.75 o 
   4  30   0        4.30      -42.31     74.34 o 
   6  30   0     7991.50     7633.20    195.30 o 
   8  30   0    13429.40    12650.29    262.23 o 
  10  30   0    18343.89    17826.31    301.12 o 
  12  30   0     3660.68     3825.31    185.88 o 
  14  30   0    11401.06    11533.91    298.00 o 
  16  30   0     2251.63     2566.37    259.94 o 
  18  30   0       12.75      -88.99    144.37 o 
  20  30   0     1310.47      901.00    203.11 o 
   0  32   0    14707.81    13790.72    349.79 o 
   2  32   0     5630.71     5003.40    157.59 o 
   4  32   0     6564.04     5744.75    192.02 o 
   6  32   0       85.52      -53.11     82.07 o 
   8  32   0     1255.86     1190.35    122.02 o 
  10  32   0      459.28      479.30    102.93 o 
  12  32   0      336.72      488.78    114.30 o 
  14  32   0     4360.21     4341.34    211.09 o 
  16  32   0     1319.36     1723.29    376.60 o 
  18  32   0     3290.96     3408.40    278.50 o 
  20  32   0     2328.17     1805.08    250.11 o 
   2  34   0      181.76      182.15     81.33 o 
   4  34   0     3461.08     3211.25    152.91 o 
   6  34   0     4876.15     5029.52    175.09 o 
   8  34   0      902.47      995.67    109.98 o 
  10  34   0     1218.30     1362.18    126.53 o 
  12  34   0       28.87       98.37     95.98 o 
  14  34   0        5.05      -22.76    126.91 o 
  16  34   0     5268.14     5839.69    298.54 o 
  18  34   0      875.36     1007.37    235.67 o 
   0  36   0     2746.44     2735.99    202.65 o 
   2  36   0     3270.92     2887.49    147.14 o 
   4  36   0     1147.64     1326.82    115.55 o 
   6  36   0     5900.39     5906.93    190.75 o 
   8  36   0      198.28      335.90     96.18 o 
  10  36   0     2920.54     2734.02    163.00 o 
  12  36   0      789.72      591.18    126.78 o 
  14  36   0       48.75       78.25    132.54 o 
  16  36   0      677.40      771.07    265.84 o 
  18  36   0        4.49     -139.87    173.45 o 
   2  38   0     5439.31     4776.16    169.36 o 
   4  38   0     3302.07     3127.62    156.67 o 
   6  38   0     4319.15     4209.53    202.56 o 
   8  38   0      308.16      542.11    108.25 o 
  10  38   0     1218.07     1246.76    133.91 o 
  12  38   0      726.57      775.30    135.20 o 
  14  38   0     1384.58     1338.86    252.47 o 
  16  38   0      554.16      853.37    237.88 o 
   0  40   0     1410.37     1482.78    169.61 o 
   2  40   0     8653.14     7529.97    209.58 o 
   4  40   0      135.30      193.90     86.30 o 
   6  40   0     2650.55     2727.86    165.21 o 
   8  40   0     2405.80     2605.34    163.73 o 
  10  40   0       53.40      109.63     85.58 o 
  12  40   0     1032.66      969.69    252.20 o 
  14  40   0     1276.31     1250.38    421.47 o 
  16  40   0      792.99      964.57    265.03 o 
   2  42   0      194.32      309.39    112.32 o 
   4  42   0     1845.19     1782.30    137.66 o 
   6  42   0      331.32      212.79     94.58 o 
   8  42   0      339.45      349.63    117.56 o 
  10  42   0     1156.22     1179.50    205.25 o 
  12  42   0        0.20       64.10    166.97 o 
  14  42   0      188.39      118.46    177.11 o 
   0  44   0      914.07      854.32    167.88 o 
   2  44   0      473.73      441.04    103.15 o 
   4  44   0     1663.05     1345.38    130.88 o 
   6  44   0       19.26      148.21     95.82 o 
   8  44   0      178.10      218.79    117.39 o 
  10  44   0     1161.58      940.73    240.44 o 
  12  44   0      606.87      666.13    305.45 o 
  14  44   0      823.36     1023.49    461.16 o 
   2  46   0     2469.82     2369.81    204.76 o 
   4  46   0      466.64      514.85    144.00 o 
   6  46   0       78.44      191.53    197.91 o 
   8  46   0      218.62      485.29    306.09 o 
  10  46   0     2495.42     3407.94    379.64 o 
  12  46   0      492.74     1227.03    482.32 o 
   0  48   0      900.91      603.64    330.02 o 
   2  48   0      531.23      985.66    161.90 o 
   4  48   0     1037.06     1261.20    174.18 o 
   6  48   0      625.61      892.18    163.29 o 
   8  48   0       19.04      182.35    150.79 o 
  10  48   0      163.48      333.82    238.62 o 
   2  50   0       85.12      374.54    219.45 o 
   4  50   0      316.37      471.15    145.33 o 
   6  50   0      413.09      606.61    224.90 o 
   8  50   0       45.96      447.57    376.14 o 
   0  52   0     3429.00     3679.16    579.20 o 
   2  52   0        2.54      168.41    250.34 o 
   4  52   0      319.02      276.00    143.08 o 
   6  52   0      327.86      353.94    193.60 o 
   1   1   1     4222.02     4045.53     52.01 o 
   3   1   1   117917.15   115902.72    658.44 o 
   5   1   1     3902.82     3895.64     68.76 o 
   7   1   1    15029.29    15430.82    151.58 o 
   9   1   1    18204.68    18472.38    184.72 o 
  11   1   1     3769.32     4104.95    100.28 o 
  13   1   1      378.18      442.56     67.68 o 
  15   1   1      448.79      464.55     76.51 o 
  17   1   1      483.94      487.77     80.27 o 
  19   1   1     1604.58     1655.97    111.72 o 
  21   1   1      646.73      678.92    127.95 o 
  23   1   1      314.00      365.67    121.83 o 
   1   3   1    12400.04    11859.11     97.16 o 
   3   3   1   113333.37   111088.37    728.42 o 
   5   3   1   254476.47   246520.25   1338.90 o 
   7   3   1    18147.66    18102.98    159.38 o 
   9   3   1    16059.97    16678.97    167.65 o 
  11   3   1     9355.23     9832.35    142.37 o 
  13   3   1      157.03      157.59     53.00 o 
  15   3   1      507.25      522.18     71.78 o 
  17   3   1     1262.97     1339.33    108.17 o 
  19   3   1     1049.11     1143.31    101.64 o 
  21   3   1       15.56      -68.37     85.71 o 
  23   3   1     2213.18     2382.07    231.22 o 
   1   5   1     5820.11     5383.63     74.26 o 
   3   5   1    79286.44    74839.69    831.75 o 
   5   5   1    65599.19    63522.60    392.06 o 
   7   5   1     9454.48     9584.30    124.49 o 
   9   5   1    15598.91    16299.93    165.48 o 
  11   5   1    10408.95    10731.16    145.02 o 
  13   5   1     2352.39     2400.46    102.23 o 
  15   5   1      582.96      611.50     73.00 o 
  17   5   1      235.32      220.51     73.56 o 
  19   5   1     1651.86     1412.42    119.36 o 
  21   5   1     5195.18     5062.96    183.47 o 
  23   5   1     1810.24     1602.58    167.67 o 
   1   7   1     1562.20     1429.68     57.03 o 
   3   7   1     5967.65     5496.02    121.81 o 
   5   7   1     8481.39     8201.31     94.22 o 
   7   7   1      867.20      728.01     46.97 o 
   9   7   1     3978.59     4104.96     89.65 o 
  11   7   1     2915.09     2994.69     99.14 o 
  13   7   1     1076.60     1255.02     74.08 o 
  15   7   1     1254.30     1350.15     92.36 o 
  17   7   1      351.48      404.26     99.28 o 
  19   7   1     2730.01     2995.37    166.22 o 
  21   7   1      596.45      568.13    107.05 o 
  23   7   1     2558.81     2400.68    178.48 o 
   1   9   1     5000.06     4466.09    180.54 o 
   3   9   1     1379.08     1342.13     47.25 o 
   5   9   1     9867.46     9832.72    105.34 o 
   7   9   1     6065.41     6030.38     91.34 o 
   9   9   1     7317.93     7360.01    113.66 o 
  11   9   1     5714.89     5954.52    113.14 o 
  13   9   1     1905.75     2229.74     96.26 o 
  15   9   1     2985.06     3246.38    123.45 o 
  17   9   1     2567.08     2941.24    195.78 o 
  19   9   1     1676.64     1789.29    127.87 o 
  21   9   1      167.74      222.78    109.72 o 
  23   9   1     2326.24     2459.31    181.81 o 
   1  11   1     4908.71     4821.49     68.65 o 
   3  11   1    31352.05    30883.72    220.14 o 
   5  11   1    10048.41     9674.59    109.39 o 
   7  11   1     1879.89     1899.59     62.04 o 
   9  11   1       55.94       33.91     39.45 o 
  11  11   1     4400.15     4592.50    104.67 o 
  13  11   1     4798.05     5050.96    119.34 o 
  15  11   1     1348.15     1542.12    137.48 o 
  17  11   1     1470.72     1588.15    134.65 o 
  19  11   1     1382.17     1401.68    161.02 o 
  21  11   1     1599.59     1826.69    154.98 o 
  23  11   1      165.75        9.50     99.19 o 
   1  13   1    18695.89    18519.20    158.22 o 
   3  13   1    14881.04    14539.73    131.07 o 
   5  13   1     3362.65     3217.23     73.32 o 
   7  13   1     1842.83     2063.48     66.59 o 
   9  13   1     2717.30     2934.14     79.54 o 
  11  13   1     4199.71     4553.78    108.69 o 
  13  13   1      966.88      900.65     73.07 o 
  15  13   1     3414.59     3658.42    126.05 o 
  17  13   1     2889.27     2955.22    140.55 o 
  19  13   1     1172.14     1144.81    200.69 o 
  21  13   1     2832.14     2948.03    173.48 o 
  23  13   1      232.49      146.21    119.58 o 
   1  15   1     2980.08     3016.56     82.41 o 
   3  15   1     7271.02     6773.36     96.49 o 
   5  15   1    10088.57    10219.83    126.38 o 
   7  15   1     2235.65     2251.84     70.38 o 
   9  15   1     2457.98     2518.32     85.70 o 
  11  15   1     5871.90     6102.36    113.13 o 
  13  15   1      159.45      163.18     59.98 o 
  15  15   1      129.01      179.22     70.19 o 
  17  15   1      759.14      816.72     99.41 o 
  19  15   1      128.27      -69.55     99.16 o 
  21  15   1      497.42      395.32    101.52 o 
  23  15   1     1367.69     1366.84    170.31 o 
   1  17   1     3533.34     3432.99     89.66 o 
   3  17   1     7463.51     6911.10    105.32 o 
   5  17   1     3300.44     3068.35     76.35 o 
   7  17   1     9838.43     9563.23    134.17 o 
   9  17   1     1519.92     1531.72     68.46 o 
  11  17   1     1952.97     1986.35     79.36 o 
  13  17   1     1709.43     1757.93     89.85 o 
  15  17   1      742.78      810.01     91.01 o 
  17  17   1     1078.11     1115.20    108.32 o 
  19  17   1     3905.90     3683.16    174.87 o 
  21  17   1     1140.66     1082.61    141.11 o 
  23  17   1       25.58       10.15    115.27 o 
   1  19   1     5103.19     5820.41    101.48 o 
   3  19   1    14823.39    15555.33    158.21 o 
   5  19   1    22394.75    22849.27    205.14 o 
   7  19   1     1939.29     2051.70     73.59 o 
   9  19   1     9881.95    10526.39    150.87 o 
  11  19   1     1481.68     1457.52     76.05 o 
  13  19   1     1663.61     1712.20     90.24 o 
  15  19   1      345.22      204.70     77.40 o 
  17  19   1     1558.36     1493.01    119.57 o 
  19  19   1      679.62      521.54    103.78 o 
  21  19   1      105.67       42.38     99.71 o 
  23  19   1     1442.70     1316.02    153.01 o 
   1  21   1    10105.78    10694.40    125.89 o 
   3  21   1     1057.18      949.62     55.53 o 
   5  21   1     3959.63     4354.56     99.08 o 
   7  21   1      528.22      559.08     59.53 o 
   9  21   1     9145.38     8703.05    144.85 o 
  11  21   1     1592.27     1645.36     91.14 o 
  13  21   1      257.65      211.91     64.49 o 
  15  21   1     2417.62     2462.83    123.24 o 
  17  21   1     5394.07     5591.50    176.79 o 
  19  21   1     2344.13     2571.40    152.27 o 
  21  21   1     1216.85     1240.74    131.42 o 
   1  23   1     6066.89     7054.82    107.74 o 
   3  23   1      257.46      278.11     47.12 o 
   5  23   1     9384.83    10006.40    137.27 o 
   7  23   1     1198.27     1187.30     67.65 o 
   9  23   1     4893.99     4935.22    117.82 o 
  11  23   1     1478.17     1610.81     93.41 o 
  13  23   1     3162.62     3316.95    126.48 o 
  15  23   1     1197.72     1293.80    104.60 o 
  17  23   1       77.92       82.75     88.40 o 
  19  23   1     1540.70     1504.59    133.84 o 
  21  23   1      839.00      821.73    124.84 o 
   1  25   1      978.29      820.63     55.16 o 
   3  25   1      180.94       85.28     48.90 o 
   5  25   1      554.25      544.11     62.31 o 
   7  25   1     3180.08     3372.21     98.92 o 
   9  25   1     7347.38     7277.43    134.92 o 
  11  25   1     6041.32     5750.93    138.87 o 
  13  25   1     7855.75     6997.87    290.45 o 
  15  25   1     1560.28     1729.88    138.16 o 
  17  25   1     2631.20     2970.21    151.74 o 
  19  25   1     1218.02     1458.42    130.31 o 
  21  25   1      642.14      514.83    153.54 o 
   1  27   1     4047.29     3865.67     92.51 o 
   3  27   1     4066.29     3924.00    103.63 o 
   5  27   1    20853.39    19726.17    202.63 o 
   7  27   1     1029.84      963.23     70.57 o 
   9  27   1     1515.01     1517.05     83.91 o 
  11  27   1      389.90      360.35     67.94 o 
  13  27   1      169.34      144.38     61.30 o 
  15  27   1     2704.40     2729.25    133.34 o 
  17  27   1     3554.11     3937.03    171.45 o 
  19  27   1     1697.22     1943.39    163.92 o 
  21  27   1       91.61      -47.78    105.59 o 
   1  29   1     1687.63     1624.53     75.11 o 
   3  29   1     4744.44     4516.63    107.96 o 
   5  29   1     1993.98     1993.02     86.54 o 
   7  29   1     1302.98     1291.50     78.74 o 
   9  29   1      571.17      590.60     72.40 o 
  11  29   1      658.01      658.87     83.27 o 
  13  29   1     5227.66     5639.33    267.41 o 
  15  29   1      684.97      669.15    116.12 o 
  17  29   1     5157.44     5130.79    203.12 o 
  19  29   1      612.02      529.82    114.67 o 
   1  31   1     2618.76     2468.83     89.92 o 
   3  31   1      194.46      163.67     55.19 o 
   5  31   1      972.20     1009.15     75.14 o 
   7  31   1      353.84      307.94     63.36 o 
   9  31   1      213.03      142.75     63.18 o 
  11  31   1    14227.20    13673.45    215.67 o 
  13  31   1     2010.80     1957.94    122.20 o 
  15  31   1     3461.30     3260.53    196.46 o 
  17  31   1      223.54      136.27     97.89 o 
  19  31   1      602.96      478.89    171.57 o 
   1  33   1    10091.05     9393.51    147.07 o 
   3  33   1     4504.26     4324.43    110.81 o 
   5  33   1      600.95      520.76     72.59 o 
   7  33   1    12667.85    12024.93    179.05 o 
   9  33   1     1931.50     2043.68     97.58 o 
  11  33   1     4949.35     5311.05    178.49 o 
  13  33   1     1096.41     1289.13    110.78 o 
  15  33   1      815.29      869.14    107.59 o 
  17  33   1     3304.36     3499.91    187.57 o 
  19  33   1      510.24      328.66    206.28 o 
   1  35   1     1468.75     1379.09     80.46 o 
   3  35   1     1427.20     1366.51     80.26 o 
   5  35   1     7843.09     7598.31    148.69 o 
   7  35   1     2906.59     2843.62    107.79 o 
   9  35   1     5133.01     4945.87    144.37 o 
  11  35   1     6447.87     6448.20    177.70 o 
  13  35   1      866.43      997.15    121.96 o 
  15  35   1      192.48      225.50     95.81 o 
  17  35   1      369.31      333.58    147.10 o 
   1  37   1     3438.16     3284.51    127.65 o 
   3  37   1     4983.88     4548.06    125.67 o 
   5  37   1     1946.88     1846.32     97.98 o 
   7  37   1     1054.10     1157.00     89.64 o 
   9  37   1     1196.30     1180.12    103.41 o 
  11  37   1      666.25      617.89    115.87 o 
  13  37   1      958.67      978.42    123.84 o 
  15  37   1      512.28      721.20    147.24 o 
  17  37   1     1440.19     1301.63    160.89 o 
   1  39   1     3178.36     2981.21    124.63 o 
   3  39   1     1537.72     1294.66     94.53 o 
   5  39   1     1625.14     1589.71    103.29 o 
   7  39   1     1610.52     1691.71    109.31 o 
   9  39   1      745.06      726.08    101.33 o 
  11  39   1     1304.32     1427.90    132.13 o 
  13  39   1     1006.16     1178.91    128.74 o 
  15  39   1      955.85     1232.52    226.59 o 
  17  39   1      271.55      283.13    167.05 o 
   1  41   1      629.49      557.34     83.38 o 
   3  41   1      849.80      924.17     90.51 o 
   5  41   1     1000.05      959.01     94.88 o 
   7  41   1     3365.54     3292.64    164.24 o 
   9  41   1      176.33      283.90     95.33 o 
  11  41   1      293.87      432.81    103.89 o 
  13  41   1      185.96      324.54    108.30 o 
  15  41   1     1007.63      932.01    164.01 o 
   1  43   1      920.00      835.74     92.15 o 
   3  43   1     1180.59     1012.47    101.31 o 
   5  43   1      585.91      685.40     89.39 o 
   7  43   1       91.62      303.17     86.80 o 
   9  43   1     1116.79     1247.55    127.08 o 
  11  43   1      345.12      386.16    112.21 o 
  13  43   1       25.12       43.45    146.17 o 
   1  45   1      307.03      531.28     85.18 o 
   3  45   1     1458.72     1776.04    114.00 o 
   5  45   1      473.19      585.73     90.41 o 
   7  45   1      112.16      387.37     91.87 o 
   9  45   1      213.97      330.43    131.19 o 
  11  45   1      113.00      185.14    174.95 o 
  13  45   1      912.36      908.24    194.40 o 
   1  47   1       72.32      184.14     76.77 o 
   3  47   1     1318.30     1370.75    108.34 o 
   5  47   1      128.93      337.92     91.53 o 
   7  47   1     1783.60     2090.63    138.95 o 
   9  47   1      232.96      270.83    144.78 o 
  11  47   1      146.47      213.40    113.37 o 
   1  49   1      887.03      955.44    100.91 o 
   3  49   1     1180.68     1273.31    110.19 o 
   5  49   1      299.39      578.37    103.46 o 
   7  49   1     1040.79      693.96    165.24 o 
   9  49   1      685.99      918.03    139.45 o 
   1  51   1      169.99      187.96     96.53 o 
   3  51   1     1170.09     1520.51    128.42 o 
   5  51   1      210.73      463.83    124.53 o 
   7  51   1     1526.38     1979.92    185.35 o 
   1  53   1      222.75      381.68    105.83 o 
   3  53   1      706.82     1172.10    145.75 o 
   2   0   2    40657.66    40807.91    364.31 o 
   6   0   2     5709.90     5530.37    118.75 o 
  10   0   2    89333.37    88852.93    803.70 o 
  14   0   2    11568.27    11146.02    257.00 o 
  18   0   2     4832.72     4411.71    277.37 o 
  22   0   2     2155.16     1738.45    233.87 o 
   0   2   2      532.18      362.98     62.31 o 
   2   2   2     3443.44     3294.14     89.51 o 
   4   2   2     1042.08     1001.29     45.61 o 
   6   2   2     7402.40     7788.88     96.84 o 
   8   2   2    60001.10    61655.21    382.68 o 
  10   2   2     7075.44     7188.50    111.08 o 
  12   2   2     6097.43     6462.26    126.41 o 
  14   2   2     3194.85     3178.07    105.37 o 
  16   2   2     1686.37     1744.82    117.21 o 
  18   2   2     7223.75     7421.68    283.81 o 
  20   2   2      127.48      104.55    106.19 o 
  22   2   2     4032.81     3874.38    208.73 o 
  24   2   2      419.64      265.96    126.66 o 
   2   4   2     1013.22     1231.27     48.96 o 
   4   4   2     4686.12     4869.35     92.94 o 
   6   4   2     6013.24     6385.66    112.75 o 
   8   4   2    12104.64    11847.47    124.79 o 
  10   4   2     2041.89     2008.86     71.11 o 
  12   4   2      563.93      579.65     60.94 o 
  14   4   2     2196.16     2338.48     95.88 o 
  16   4   2     4463.46     4603.65    144.58 o 
  18   4   2     2595.23     2522.47    163.56 o 
  20   4   2     1560.94     1501.18    188.89 o 
  22   4   2     1195.99     1150.63    140.23 o 
  24   4   2      824.35      800.30    143.24 o 
   0   6   2    19986.49    21036.68    246.52 o 
   2   6   2     1291.27     1257.51     50.55 o 
   4   6   2    11904.64    12522.47    156.09 o 
   6   6   2    23831.43    24992.72    241.15 o 
   8   6   2    30563.34    32538.54    272.70 o 
  10   6   2     1607.29     1645.73     69.20 o 
  12   6   2    11906.75    12177.69    156.19 o 
  14   6   2     1555.27     1516.29    100.84 o 
  16   6   2      533.64      459.61     85.19 o 
  18   6   2     3625.20     3561.78    192.50 o 
  20   6   2      894.44      772.67    131.50 o 
  22   6   2       21.92      -13.96     61.92 o 
   2   8   2     2733.83     2745.31     61.92 o 
   4   8   2    10580.64    10931.67    131.96 o 
   6   8   2     5536.89     6349.53    137.14 o 
   8   8   2     9599.61     9560.01    135.75 o 
  10   8   2     3418.02     3455.17     83.80 o 
  12   8   2     2998.07     3055.26     93.66 o 
  14   8   2     2708.40     2772.94    122.52 o 
  16   8   2     3155.57     3331.41    143.97 o 
  18   8   2      509.37      519.48     95.85 o 
  20   8   2     2672.68     2634.82    177.01 o 
  22   8   2      609.70      697.14    158.02 o 
   0  10   2     4531.90     4510.15    124.30 o 
   2  10   2     5731.46     6134.35     97.94 o 
   4  10   2     7205.53     7146.02    108.55 o 
   6  10   2     4305.10     4599.36    101.48 o 
   8  10   2     1849.45     1899.43     76.44 o 
  10  10   2     6569.86     6707.68    109.99 o 
  12  10   2     1560.74     1506.04     87.26 o 
  14  10   2     1188.42     1333.45     98.29 o 
  16  10   2      710.82      687.58     91.97 o 
  18  10   2     1622.20     1547.29    121.69 o 
  20  10   2      936.48      842.07    133.25 o 
  22  10   2      577.76      572.69    130.25 o 
   2  12   2     2420.85     2516.68     92.86 o 
   4  12   2     2226.75     2303.80     72.70 o 
   6  12   2     1192.56     1349.81     65.52 o 
   8  12   2     4759.75     4828.02    109.43 o 
  10  12   2     4287.95     4602.21     91.88 o 
  12  12   2       42.57       88.65     65.22 o 
  14  12   2      524.95      523.43     88.98 o 
  16  12   2     3666.96     3819.36    214.32 o 
  18  12   2     5656.13     5629.28    193.84 o 
  20  12   2      381.46      403.72    119.79 o 
  22  12   2       67.15      134.85    120.48 o 
   0  14   2     4357.38     4267.21    148.66 o 
   2  14   2    27131.38    28118.70    224.43 o 
   4  14   2    14000.91    14420.46    137.30 o 
   6  14   2      983.60      959.24     64.17 o 
   8  14   2     2207.73     1689.70     78.69 o 
  10  14   2     4006.32     3852.11    111.91 o 
  12  14   2     3286.68     3537.00    120.55 o 
  14  14   2     1404.06     1509.48    109.83 o 
  16  14   2      829.31      935.43    103.92 o 
  18  14   2      754.61      474.93    102.31 o 
  20  14   2      595.29      482.12    106.39 o 
  22  14   2      104.44       39.42    126.09 o 
   2  16   2    12478.10    12296.60    185.90 o 
   4  16   2      820.72      834.30     48.89 o 
   6  16   2     3160.90     3166.38     76.01 o 
   8  16   2     3162.07     3511.30     81.99 o 
  10  16   2     3559.85     3801.22    118.61 o 
  12  16   2     3497.38     3551.62    124.24 o 
  14  16   2     6185.15     6374.35    162.88 o 
  16  16   2     1208.08     1168.88    111.88 o 
  18  16   2     1874.00     1982.70    135.35 o 
  20  16   2      586.12      557.20    109.57 o 
  22  16   2      708.65      544.26    133.23 o 
   0  18   2    20538.89    20537.24    339.96 o 
   2  18   2      969.44     1078.43     58.69 o 
   4  18   2     1012.65     1076.44     54.19 o 
   6  18   2     6564.11     6681.72    106.81 o 
   8  18   2     4743.49     4778.30     98.39 o 
  10  18   2     4122.98     3997.07    117.91 o 
  12  18   2     2863.38     2789.31    117.39 o 
  14  18   2      722.86      753.84     86.69 o 
  16  18   2      487.85      506.08    127.53 o 
  18  18   2     1015.15      916.16    113.13 o 
  20  18   2      132.84       -6.43     91.20 o 
  22  18   2      171.14      170.53    119.85 o 
   2  20   2     2531.04     2383.74     76.30 o 
   4  20   2      629.17      501.34     45.97 o 
   6  20   2     4207.92     4210.09     92.70 o 
   8  20   2      932.25     1094.98     89.87 o 
  10  20   2      698.44      699.80     81.77 o 
  12  20   2      378.90      422.62     76.06 o 
  14  20   2     8712.90     8432.05    215.36 o 
  16  20   2     2638.71     2443.42    139.65 o 
  18  20   2      101.78      124.73     93.50 o 
  20  20   2      183.67      191.98     96.70 o 
  22  20   2     1707.63     1679.45    170.03 o 
   0  22   2      136.14       89.67     70.68 o 
   2  22   2     1244.97     1549.81     59.08 o 
   4  22   2     1402.26     1265.43     61.81 o 
   6  22   2     9080.16     8903.14    141.50 o 
   8  22   2     5864.75     5974.99    133.86 o 
  10  22   2     1446.13     1561.73     97.02 o 
  12  22   2     3151.72     3294.99    126.37 o 
  14  22   2     2480.65     2480.89    121.60 o 
  16  22   2     1533.94     1348.12    118.71 o 
  18  22   2     2757.10     2692.14    152.21 o 
  20  22   2       77.78      196.44    101.65 o 
   2  24   2     3244.92     3172.86     79.94 o 
   4  24   2     4082.62     3921.26     95.46 o 
   6  24   2      292.63      214.35     43.83 o 
   8  24   2     2156.22     2244.82    100.15 o 
  10  24   2     3390.41     3032.58    136.45 o 
  12  24   2     6429.19     6612.64    225.64 o 
  14  24   2      699.93      675.23     89.03 o 
  16  24   2      174.87      125.38     90.62 o 
  18  24   2     1015.33     1056.24    122.12 o 
  20  24   2      967.66      962.15    134.11 o 
   0  26   2     4473.56     4640.30    253.98 o 
   2  26   2     1162.96     1202.97     69.77 o 
   4  26   2     6823.86     6538.32    126.24 o 
   6  26   2     4980.01     4979.21    117.16 o 
   8  26   2     1973.00     1931.01     95.47 o 
  10  26   2     8809.03     8319.01    171.11 o 
  12  26   2     1866.95     1951.16    109.78 o 
  14  26   2      157.23      212.37    100.88 o 
  16  26   2      451.58      398.39    106.40 o 
  18  26   2      653.05      622.29    119.49 o 
  20  26   2      310.50      273.81    115.82 o 
   2  28   2     1799.07     1840.47     92.51 o 
   4  28   2      685.59      729.84     82.35 o 
   6  28   2      280.47      321.86     70.89 o 
   8  28   2    14451.01    14075.55    233.68 o 
  10  28   2     1856.99     1771.96    111.41 o 
  12  28   2      457.11      386.15     85.98 o 
  14  28   2     3472.49     3589.34    153.02 o 
  16  28   2      512.04      404.92    108.81 o 
  18  28   2      516.24      385.29    151.08 o 
  20  28   2      309.13      243.75    143.32 o 
   0  30   2    19823.42    17577.31    891.11 o 
   2  30   2    17489.81    16614.46    261.42 o 
   4  30   2    10944.46    10547.36    208.47 o 
   6  30   2      949.21      876.09     96.37 o 
   8  30   2     1049.79     1110.25    117.00 o 
  10  30   2      591.29      857.44    115.62 o 
  12  30   2      932.55      859.31    100.58 o 
  14  30   2     1002.05     1153.57    139.33 o 
  16  30   2      629.91      593.47    116.92 o 
  18  30   2      225.40      172.51    121.10 o 
   2  32   2    12137.30    11923.03    226.03 o 
   4  32   2     1891.40     1837.58    112.00 o 
   6  32   2     4016.34     3730.42    154.19 o 
   8  32   2     2085.93     1982.25    119.99 o 
  10  32   2      111.34      344.74    110.24 o 
  12  32   2      215.87      190.22     86.08 o 
  14  32   2     2859.23     2936.42    170.03 o 
  16  32   2      149.22      169.85    110.60 o 
  18  32   2       56.15      150.58    113.67 o 
   0  34   2     3464.12     3500.05    182.38 o 
   2  34   2     3725.58     3766.16    140.97 o 
   4  34   2     1082.97      927.95     90.29 o 
   6  34   2    12600.83    11882.29    251.36 o 
   8  34   2     5473.84     5241.75    183.05 o 
  10  34   2     2827.68     2718.52    152.78 o 
  12  34   2       50.00       20.70     60.14 o 
  14  34   2     2808.17     2915.32    200.40 o 
  16  34   2      612.51      614.48    124.19 o 
  18  34   2      323.42      474.69    127.48 o 
   2  36   2     2810.99     2912.14    124.27 o 
   4  36   2     1702.84     1726.35    116.87 o 
   6  36   2     1217.94     1275.60    113.37 o 
   8  36   2      210.02      181.04     70.80 o 
  10  36   2     1615.06     1778.53    189.57 o 
  12  36   2     2008.83     2004.74    141.91 o 
  14  36   2      425.44      494.64    126.92 o 
  16  36   2     2227.43     2531.44    197.54 o 
   0  38   2     2328.37     2095.38    163.00 o 
   2  38   2     2743.09     2626.25    122.95 o 
   4  38   2      456.98      375.20     85.28 o 
   6  38   2     1793.88     1855.45    131.86 o 
   8  38   2       32.15      -63.66     78.08 o 
  10  38   2       67.70       19.09     84.53 o 
  12  38   2     2517.92     2446.92    167.13 o 
  14  38   2      241.49      151.48    109.33 o 
  16  38   2      711.40      747.29    136.91 o 
   2  40   2       99.37       91.48     72.33 o 
   4  40   2      183.80      326.20     86.52 o 
   6  40   2     1796.85     2016.51    130.76 o 
   8  40   2      975.91      956.79    108.90 o 
  10  40   2      143.60      265.39     98.54 o 
  12  40   2     2322.57     2406.05    158.22 o 
  14  40   2      797.20     1084.05    145.94 o 
   0  42   2     2102.67     1922.13    164.85 o 
   2  42   2      494.02      402.00     91.74 o 
   4  42   2       99.24      150.09     83.43 o 
   6  42   2      353.61      386.61    114.08 o 
   8  42   2      467.97      422.07    111.94 o 
  10  42   2     2098.71     2178.45    151.56 o 
  12  42   2       92.72      195.17    101.23 o 
  14  42   2      259.12      167.50    147.58 o 
   2  44   2      225.43      387.18     92.47 o 
   4  44   2       44.15       10.29     79.76 o 
   6  44   2     1893.75     1826.86    131.38 o 
   8  44   2      298.30      409.26    104.35 o 
  10  44   2      819.83     1109.48    129.04 o 
  12  44   2     1611.02     1952.99    208.41 o 
   0  46   2     3711.57     3318.67    208.39 o 
   2  46   2       82.47      102.59     87.67 o 
   4  46   2     1876.00     2336.70    144.40 o 
   6  46   2      746.48      867.65    109.09 o 
   8  46   2      703.81     1021.09    127.52 o 
  10  46   2      254.10      437.22    119.90 o 
   2  48   2      892.15      967.62    114.32 o 
   4  48   2      535.56      695.40    107.11 o 
   6  48   2      102.98      307.76     99.12 o 
   8  48   2      765.01     1012.53    126.54 o 
   0  50   2     2824.22     3099.05    353.31 o 
   2  50   2      360.17      599.35    106.81 o 
   4  50   2      999.84     1068.22    121.37 o 
   6  50   2     1382.67     1539.45    138.42 o 
   1   1   3     1005.53     1049.08     58.93 o 
   3   1   3     6133.44     6640.30    113.83 o 
   5   1   3      180.64      175.00     41.72 o 
   7   1   3     1201.51     1176.13     58.15 o 
   9   1   3     3531.76     3442.88     85.07 o 
  11   1   3      538.66      456.13     93.08 o 
  13   1   3    25321.78    25681.29    324.54 o 
  15   1   3     2836.39     2805.34    145.12 o 
  17   1   3     4140.88     3931.12    190.41 o 
  19   1   3     2099.96     1482.67    173.68 o 
  21   1   3       31.81       58.09    111.61 o 
   1   3   3     1260.44     1366.87     68.96 o 
   3   3   3     3055.70     3241.82     91.95 o 
   5   3   3      664.59      647.07     47.01 o 
   7   3   3     5666.32     5614.25     98.06 o 
   9   3   3     2478.60     2446.35     88.99 o 
  11   3   3     8159.90     8071.79    149.59 o 
  13   3   3    10807.04    10778.46    217.18 o 
  15   3   3     8168.45     7577.94    195.88 o 
  17   3   3     3536.99     3467.74    165.63 o 
  19   3   3      503.90      415.63    113.56 o 
  21   3   3     1178.79      840.83    202.98 o 
   1   5   3     5163.94     5844.53     94.81 o 
   3   5   3     8626.70     9574.19    114.68 o 
   5   5   3      539.99      570.83     54.71 o 
   7   5   3     6193.67     6043.19    136.87 o 
   9   5   3       89.39      118.15     52.41 o 
  11   5   3      881.25      917.49     77.80 o 
  13   5   3     8836.90     8849.80    204.13 o 
  15   5   3     6311.76     6033.02    182.98 o 
  17   5   3     1065.53     1098.67    138.33 o 
  19   5   3      856.18      674.22    126.37 o 
  21   5   3     1784.87     1743.08    191.96 o 
   1   7   3     9734.87     9676.11    118.66 o 
   3   7   3     1892.66     2070.64     79.58 o 
   5   7   3      616.95      630.08     54.44 o 
   7   7   3      930.63     1030.30     67.95 o 
   9   7   3      687.99      806.28     72.83 o 
  11   7   3     1619.65     1710.10    101.60 o 
  13   7   3    13643.54    13676.13    224.58 o 
  15   7   3     5261.60     5026.69    188.96 o 
  17   7   3      916.03      838.44    118.53 o 
  19   7   3     1852.74     1731.98    152.48 o 
  21   7   3     1105.48     1067.35    145.31 o 
   1   9   3    14127.27    14677.35    152.88 o 
   3   9   3     8115.13     9080.41    158.10 o 
   5   9   3       43.43       49.85     39.38 o 
   7   9   3     2547.08     2646.34     94.58 o 
   9   9   3      952.34      999.79     76.82 o 
  11   9   3     2198.42     2337.33    107.47 o 
  13   9   3     2035.13     2082.80    126.05 o 
  15   9   3     2809.18     2955.56    151.69 o 
  17   9   3     1546.81     1502.01    132.48 o 
  19   9   3      424.87      290.45    116.70 o 
  21   9   3      730.37      720.45    140.43 o 
   1  11   3    13878.73    15174.45    157.52 o 
   3  11   3     3119.31     3605.61     97.40 o 
   5  11   3     2882.30     3101.04     92.75 o 
   7  11   3    13289.83    13815.50    182.54 o 
   9  11   3     3783.07     3779.69    118.73 o 
  11  11   3      598.05      482.69     76.51 o 
  13  11   3     2880.02     2865.81    131.01 o 
  15  11   3     3776.82     3725.14    181.57 o 
  17  11   3       29.82      109.12    127.83 o 
  19  11   3      510.84      339.18    117.86 o 
  21  11   3      447.46      611.60    134.14 o 
   1  13   3        6.78       33.53     51.78 o 
   3  13   3       54.79       30.83     37.35 o 
   5  13   3     5116.38     5128.26    115.92 o 
   7  13   3      568.49      594.99     67.21 o 
   9  13   3     4992.94     4862.21    161.66 o 
  11  13   3     5839.12     5582.76    141.74 o 
  13  13   3     2362.80     2363.84    119.52 o 
  15  13   3      993.19     1237.29    103.42 o 
  17  13   3      645.20      728.84    138.18 o 
  19  13   3      278.33      255.85    161.73 o 
  21  13   3      543.31      608.00    132.69 o 
   1  15   3      522.66      624.54     57.07 o 
   3  15   3       28.07       49.32     37.91 o 
   5  15   3     2242.80     2345.03     85.43 o 
   7  15   3     1647.14     1591.28     85.53 o 
   9  15   3      739.36      812.04     78.05 o 
  11  15   3     3045.27     2753.05    113.86 o 
  13  15   3      391.85      239.69     82.25 o 
  15  15   3     1402.01     1270.46    112.32 o 
  17  15   3      469.04      364.16    116.35 o 
  19  15   3      215.75       11.48    157.75 o 
  21  15   3      712.85      643.38    147.31 o 
   1  17   3     5253.31     5036.00    138.16 o 
   3  17   3     3400.86     3319.83     94.69 o 
   5  17   3     3614.98     3632.59    112.33 o 
   7  17   3      474.33      582.62     78.58 o 
   9  17   3     1909.37     1798.60     94.98 o 
  11  17   3      545.47      505.27     79.40 o 
  13  17   3     4500.37     4489.30    145.97 o 
  15  17   3      338.22      180.02     87.24 o 
  17  17   3     1444.25     1276.18    152.18 o 
  19  17   3     1147.48     1092.59    155.64 o 
  21  17   3      497.19      509.71    145.46 o 
   1  19   3     3063.31     3077.53    101.18 o 
   3  19   3      169.03      243.62     55.37 o 
   5  19   3     1098.32     1109.32     90.44 o 
   7  19   3     4888.31     4647.26    126.73 o 
   9  19   3     3543.77     3645.59    129.58 o 
  11  19   3     1543.11     1511.07    110.58 o 
  13  19   3     1886.53     1909.40    114.69 o 
  15  19   3     3044.82     2988.63    170.00 o 
  17  19   3      268.32      333.54    105.20 o 
  19  19   3      720.02      382.72    289.01 o 
  21  19   3      176.76      288.61    150.38 o 
   1  21   3      504.95      602.36     63.46 o 
   3  21   3     1545.06     1548.98     99.01 o 
   5  21   3     7628.89     7263.17    165.67 o 
   7  21   3     6033.87     5857.30    155.45 o 
   9  21   3     1869.79     1843.49    114.69 o 
  11  21   3     5481.78     5400.97    158.92 o 
  13  21   3     2575.70     2229.05    122.90 o 
  15  21   3      243.04      232.89     89.41 o 
  17  21   3      514.86      479.30    135.84 o 
  19  21   3       80.82      -18.85    182.86 o 
   1  23   3      693.63      633.43     71.93 o 
   3  23   3     1538.22     1308.75    103.52 o 
   5  23   3      894.62      872.75     90.72 o 
   7  23   3      874.49      917.29     94.15 o 
   9  23   3     2178.72     2155.20    122.79 o 
  11  23   3       67.67      119.58     80.07 o 
  13  23   3      693.83      766.47    103.71 o 
  15  23   3     1355.96     1583.41    137.06 o 
  17  23   3     1301.24     1122.57    143.46 o 
  19  23   3     1415.65     1545.82    193.08 o 
   1  25   3     7298.44     7105.73    146.44 o 
   3  25   3     7669.64     7183.54    165.36 o 
   5  25   3     1248.70     1341.02    121.71 o 
   7  25   3     3116.99     2879.30    131.84 o 
   9  25   3     5569.14     5740.84    170.86 o 
  11  25   3      108.35       88.60     81.44 o 
  13  25   3     1848.28     1819.57    129.95 o 
  15  25   3       85.65     -148.55    122.13 o 
  17  25   3      308.56      118.47    148.17 o 
  19  25   3     2088.16     2046.12    205.82 o 
   1  27   3     8114.59     8120.29    159.01 o 
   3  27   3     1539.25     1644.39    116.84 o 
   5  27   3     6899.21     6483.17    168.56 o 
   7  27   3     2966.33     2681.96    132.12 o 
   9  27   3     2999.09     2600.20    138.47 o 
  11  27   3       65.91       90.54     85.53 o 
  13  27   3      229.94      246.67    115.59 o 
  15  27   3      590.53      451.23    111.03 o 
  17  27   3      747.70      746.09    147.40 o 
  19  27   3      710.33      557.51    156.53 o 
   1  29   3     4843.15     4967.48    134.21 o 
   3  29   3    10059.28     9694.94    223.49 o 
   5  29   3     1483.94     1355.75    106.13 o 
   7  29   3     2925.94     3021.69    141.21 o 
   9  29   3     1624.99     1464.02    119.26 o 
  11  29   3      249.90      513.68     98.39 o 
  13  29   3     1311.62     1406.64    151.06 o 
  15  29   3      473.47      453.83    168.08 o 
  17  29   3      340.81      119.55    113.39 o 
   1  31   3     9280.84     8737.63    192.43 o 
   3  31   3     2955.49     2814.75    133.96 o 
   5  31   3    10823.76    10058.32    263.97 o 
   7  31   3     1118.12     1108.81    107.29 o 
   9  31   3     1955.04     1675.25    146.11 o 
  11  31   3     1708.47     1641.53    131.30 o 
  13  31   3     1222.74     1495.10    152.22 o 
  15  31   3     1159.37     1173.99    146.58 o 
  17  31   3      827.63      991.29    146.01 o 
   1  33   3     1011.36     1075.85    101.76 o 
   3  33   3     9871.82     9686.83    210.55 o 
   5  33   3     2123.15     2240.05    135.83 o 
   7  33   3     1603.39     1498.09    130.99 o 
   9  33   3     2018.15     1908.46    136.06 o 
  11  33   3      784.41      850.90    112.47 o 
  13  33   3       90.58       77.84     95.60 o 
  15  33   3      327.78      219.97    131.79 o 
  17  33   3       10.89     -119.12    107.83 o 
   1  35   3      154.13      256.18     83.29 o 
   3  35   3     1536.67     1644.94    119.07 o 
   5  35   3     1644.53     1624.69    121.67 o 
   7  35   3     2543.51     2793.09    165.45 o 
   9  35   3     1603.56     1546.83    155.04 o 
  11  35   3      540.86      566.93    107.27 o 
  13  35   3      564.68      686.00    131.86 o 
  15  35   3      127.96       44.26    126.32 o 
   1  37   3      908.27     1020.20    123.79 o 
   3  37   3     2808.89     2660.45    142.44 o 
   5  37   3       80.49      188.33     86.24 o 
   7  37   3     2910.69     2966.18    190.64 o 
   9  37   3      197.98      135.15     77.03 o 
  11  37   3      185.97      246.52    100.84 o 
  13  37   3     1403.33     1377.39    136.86 o 
  15  37   3      849.91      910.50    146.11 o 
   1  39   3     1334.50     1205.23    125.52 o 
   3  39   3       25.64       89.00     84.14 o 
   5  39   3      235.34      331.66     93.36 o 
   7  39   3      967.38      908.42    111.52 o 
   9  39   3     1439.75     1638.97    133.10 o 
  11  39   3     5602.84     6056.29    223.24 o 
  13  39   3      334.97      320.22    107.83 o 
   1  41   3      795.70      795.29    119.09 o 
   3  41   3      212.98      286.93     93.89 o 
   5  41   3      534.61      474.05     99.59 o 
   7  41   3      534.14      541.74    115.10 o 
   9  41   3      898.88      979.41    133.96 o 
  11  41   3       76.75       64.37     77.39 o 
   1  43   3      596.26      729.01    118.49 o 
   3  43   3      318.98      439.50    109.11 o 
   5  43   3        9.43       78.58     87.56 o 
   7  43   3      320.79      244.18    134.37 o 
   9  43   3       41.06       15.45    150.12 o 
  11  43   3        2.74       22.21     96.95 o 
   1  45   3      458.98      689.67    147.59 o 
   3  45   3      401.12      309.87    129.75 o 
   5  45   3      457.32      622.24    114.66 o 
   7  45   3      260.61      228.01    100.44 o 
   9  45   3      350.95      268.11    115.19 o 
   1  47   3      322.05      320.46    100.29 o 
   3  47   3     2318.90     2656.35    190.71 o 
   5  47   3       87.73      281.96    120.54 o 
   1  49   3     2113.59     2529.58    177.34 o 
   0   0   4      252.31      273.08    136.20 o 
   4   0   4     2669.32     2586.74    143.68 o 
   8   0   4     5610.46     5671.10    210.54 o 
  12   0   4     1811.15     2017.26    184.98 o 
  16   0   4     5973.64     6247.43    326.10 o 
  20   0   4     5185.36     4708.20    325.59 o 
   2   2   4     6813.95     6639.08    163.02 o 
   4   2   4     1756.73     1711.05     98.24 o 
   6   2   4     1096.79     1093.15     74.82 o 
   8   2   4     7907.02     7789.41    174.18 o 
  10   2   4     1569.61     1511.46    140.58 o 
  12   2   4     2350.11     2622.29    140.00 o 
  14   2   4        7.79      -49.97     91.40 o 
  16   2   4     3835.89     3656.58    174.02 o 
  18   2   4     4728.27     4481.51    239.56 o 
  20   2   4       31.40      -38.44    179.58 o 
   0   4   4     1861.60     1904.55    106.69 o 
   2   4   4     3549.57     3819.73    117.08 o 
   4   4   4     2337.82     2315.85     80.00 o 
   6   4   4     2767.56     2857.04    101.09 o 
   8   4   4     1149.90     1073.68     90.48 o 
  10   4   4     6780.94     6855.52    172.80 o 
  12   4   4     3461.18     3338.14    150.17 o 
  14   4   4      394.15      289.66     99.00 o 
  16   4   4     1380.42     1539.73    155.25 o 
  18   4   4     2542.73     2456.33    162.77 o 
  20   4   4     1749.82     1812.00    171.99 o 
   2   6   4     2284.51     2399.27     77.91 o 
   4   6   4     6475.41     6936.96    141.71 o 
   6   6   4     2846.98     2972.45    101.74 o 
   8   6   4     4317.72     4069.48    157.08 o 
  10   6   4     1966.53     2077.40    122.03 o 
  12   6   4      850.06      626.47    174.76 o 
  14   6   4       29.96      -30.16    145.00 o 
  16   6   4     2242.38     1998.70    148.60 o 
  18   6   4     2837.79     2548.57    168.75 o 
  20   6   4      676.62      456.68    136.87 o 
   0   8   4     6440.62     7052.19    262.71 o 
   2   8   4     1179.01     1325.88     70.55 o 
   4   8   4     5996.65     6583.31    129.98 o 
   6   8   4     1951.76     1991.88     90.56 o 
   8   8   4     5162.50     5444.03    139.74 o 
  10   8   4    18355.13    17112.58    408.26 o 
  12   8   4      215.54      176.63    108.61 o 
  14   8   4       63.20       72.66    113.04 o 
  16   8   4      110.77      -12.69    125.80 o 
  18   8   4     2089.44     2531.02    274.93 o 
  20   8   4      100.94       47.64    129.30 o 
   2  10   4     2813.59     2886.29    104.04 o 
   4  10   4     3389.00     3316.22    120.42 o 
   6  10   4     4047.35     3913.18    163.21 o 
   8  10   4     1867.35     1876.35     99.27 o 
  10  10   4     1169.25     1074.66    107.42 o 
  12  10   4      204.65      296.82    100.05 o 
  14  10   4       58.66        3.08    176.95 o 
  16  10   4      414.03      448.33    144.43 o 
  18  10   4     2352.05     2549.46    238.59 o 
  20  10   4      448.87      188.39    438.60 o 
   0  12   4     1231.89     1266.47    109.28 o 
   2  12   4     1573.61     1726.24     97.97 o 
   4  12   4     1889.50     1953.63    104.21 o 
   6  12   4     2497.19     2255.16    111.76 o 
   8  12   4     6197.18     5898.93    172.64 o 
  10  12   4      870.69      927.47     91.07 o 
  12  12   4     1428.35     1157.64    128.89 o 
  14  12   4     1083.42     1350.13    227.96 o 
  16  12   4     1424.85     1697.82    257.73 o 
  18  12   4      279.01      545.17    281.23 o 
  20  12   4      300.06      -41.87    264.01 o 
   2  14   4       41.56       57.04     62.71 o 
   4  14   4     1173.87     1186.38     93.85 o 
   6  14   4     1923.43     2255.16    124.49 o 
   8  14   4      547.23      391.52     81.67 o 
  10  14   4     2776.32     2691.18    132.80 o 
  12  14   4     2831.14     2837.43    180.03 o 
  14  14   4      963.94     1212.98    192.56 o 
  16  14   4      182.76       84.51    128.59 o 
  18  14   4      447.34      459.69    153.79 o 
   0  16   4     1409.39     1526.82    118.12 o 
   2  16   4     1959.51     1854.89    103.34 o 
   4  16   4     3482.10     3407.50    131.05 o 
   6  16   4     2145.77     2207.23    115.02 o 
   8  16   4     1029.39      789.96     89.55 o 
  10  16   4      442.88      499.12     94.82 o 
  12  16   4     1095.71     1048.78    134.09 o 
  14  16   4      117.99       16.65    130.23 o 
  16  16   4      710.44      631.55    155.46 o 
  18  16   4      119.76       59.98    172.26 o 
   2  18   4     3131.26     3101.19    129.21 o 
   4  18   4      974.45     1073.00    109.17 o 
   6  18   4     3355.28     2903.92    136.57 o 
   8  18   4     1238.39     1253.51    102.41 o 
  10  18   4      591.78      648.71     94.66 o 
  12  18   4       16.25     -119.91     79.94 o 
  14  18   4      406.04      253.10    125.18 o 
  16  18   4      747.27      469.86    143.11 o 
  18  18   4      612.08      537.06    182.76 o 
   0  20   4     1771.95     1818.23    175.51 o 
   2  20   4      834.96      951.25     92.67 o 
   4  20   4     7398.14     7155.82    216.60 o 
   6  20   4     1082.50     1238.23    100.76 o 
   8  20   4     1938.32     2020.32    124.55 o 
  10  20   4      616.76      790.17    102.08 o 
  12  20   4     2309.51     2114.38    145.23 o 
  14  20   4     1530.39     1493.50    161.81 o 
  16  20   4      649.75      576.32    195.17 o 
  18  20   4      457.62      295.57    186.02 o 
   2  22   4     2313.25     2118.14    114.10 o 
   4  22   4     6763.28     6562.82    178.44 o 
   6  22   4      686.74      600.42     93.63 o 
   8  22   4     2754.35     2379.93    134.60 o 
  10  22   4      643.90      451.15     93.69 o 
  12  22   4      320.61      233.96     93.12 o 
  14  22   4       21.34     -117.61    170.20 o 
  16  22   4      358.70      126.44    127.16 o 
  18  22   4      658.25      526.67    165.49 o 
   0  24   4    12415.78    12439.37    361.86 o 
   2  24   4     1049.10      960.37    102.36 o 
   4  24   4     1307.97     1168.62    101.79 o 
   6  24   4     1231.54     1212.06    106.59 o 
   8  24   4     2353.53     2351.52    136.93 o 
  10  24   4     4618.52     4582.49    176.70 o 
  12  24   4     1239.31     1055.13    119.24 o 
  14  24   4      169.57      -97.37    160.26 o 
  16  24   4       75.48      -11.57    130.74 o 
   2  26   4      460.59      546.53     99.06 o 
   4  26   4     2130.91     2078.84    123.65 o 
   6  26   4      966.35      939.32    103.80 o 
   8  26   4     1616.12     1667.16    126.20 o 
  10  26   4      481.97      651.23    106.61 o 
  12  26   4     1256.66     1305.06    142.64 o 
  14  26   4      397.83      868.92    126.07 o 
  16  26   4      619.01      368.11    140.46 o 
   0  28   4     7681.15     6858.46    449.47 o 
   2  28   4     9779.57     9685.62    237.91 o 
   4  28   4     4378.38     3975.32    157.39 o 
   6  28   4     3955.23     3881.55    167.29 o 
   8  28   4     1475.15     1521.68    126.91 o 
  10  28   4     4285.85     4373.79    232.02 o 
  12  28   4       70.36      140.81     95.24 o 
  14  28   4     1595.70     1521.78    146.86 o 
  16  28   4      180.75      149.81    150.98 o 
   2  30   4     1236.34     1077.86    122.69 o 
   4  30   4      342.49      377.02     92.48 o 
   6  30   4     4547.64     4646.92    184.19 o 
   8  30   4     1596.94     1813.00    136.47 o 
  10  30   4      223.33      251.35     98.15 o 
  12  30   4      897.50      947.13    123.76 o 
  14  30   4     2450.99     2378.06    211.99 o 
   0  32   4      486.55      354.71    180.23 o 
   2  32   4     2187.66     2071.35    170.51 o 
   4  32   4       79.77      125.30    104.48 o 
   6  32   4     1336.86     1367.99    123.33 o 
   8  32   4     3475.15     3600.50    239.34 o 
  10  32   4      661.21      765.22    119.59 o 
  12  32   4     1182.55     1150.14    128.96 o 
  14  32   4        7.89     -163.83    186.77 o 
   2  34   4     1918.06     1810.94    167.54 o 
   4  34   4     2209.06     2373.90    162.41 o 
   6  34   4      107.95       94.45     92.92 o 
   8  34   4     1250.49     1388.65    140.03 o 
  10  34   4     1582.02     1838.14    164.79 o 
  12  34   4     2665.04     2237.66    205.65 o 
   0  36   4     1930.80     1538.97    199.02 o 
   2  36   4      106.04       39.81    100.28 o 
   4  36   4     2911.18     2944.06    261.10 o 
   6  36   4       89.62      104.40     87.94 o 
   8  36   4     2258.44     2378.29    182.85 o 
  10  36   4     1728.51     1905.24    174.59 o 
  12  36   4      325.51      306.37    112.47 o 
   2  38   4      310.19      530.72    113.65 o 
   4  38   4     2112.47     2045.47    166.96 o 
   6  38   4      521.03      408.28    118.96 o 
   8  38   4      471.33      503.40    112.91 o 
  10  38   4       37.62      -22.96    114.83 o 
   0  40   4      435.81      494.67    171.91 o 
   2  40   4       92.64      302.78    116.14 o 
   4  40   4      217.92       52.85    114.71 o 
   6  40   4       28.21     -155.38    103.59 o 
   8  40   4      724.74      900.61    124.96 o 
   2  42   4      556.60      445.29    120.82 o 
   4  42   4      154.04       91.30    103.89 o 
   6  42   4      699.53      490.17    131.30 o 
   0  44   4     4547.35     4299.51    312.04 o 
   2  44   4       89.74      153.14    111.40 o 
   4  44   4     1185.10     1314.38    184.24 o 
   1   1   5     3322.14     3487.58     98.16 o 
   3   1   5     1609.02     1490.59     90.20 o 
   5   1   5     2815.21     3142.03    158.26 o 
   7   1   5      183.99      355.15     77.86 o 
   9   1   5      133.02       19.66     87.27 o 
  11   1   5      162.54       21.27     97.82 o 
  13   1   5      986.09      949.03    252.17 o 
  15   1   5      558.25      450.58    114.78 o 
  17   1   5     1130.50     1163.49    152.00 o 
   1   3   5     1410.29     1482.22     96.90 o 
   3   3   5     2358.60     2499.51    131.81 o 
   5   3   5     2519.68     2521.29    126.28 o 
   7   3   5     1112.07     1127.50    104.20 o 
   9   3   5     3070.32     3273.36    159.57 o 
  11   3   5      167.61      168.71     95.93 o 
  13   3   5      224.30      236.23    137.66 o 
  15   3   5        8.59      -28.69    101.49 o 
  17   3   5       96.30     -182.98    121.99 o 
   1   5   5     6287.03     6645.51    159.05 o 
   3   5   5     3718.48     3604.95    133.45 o 
   5   5   5    17645.70    17630.72    280.02 o 
   7   5   5     3279.95     3276.83    149.98 o 
   9   5   5      100.94       80.71    101.56 o 
  11   5   5      559.84      279.05    113.00 o 
  13   5   5      119.39      113.32    106.36 o 
  15   5   5      843.94      683.32    178.53 o 
  17   5   5      683.66      822.40    252.19 o 
   1   7   5     1205.42     1204.75     93.92 o 
   3   7   5     2696.94     2740.93    120.78 o 
   5   7   5      823.74      830.10    105.64 o 
   7   7   5     2195.97     2216.36    138.33 o 
   9   7   5      264.06      243.05     99.16 o 
  11   7   5      491.10      519.07    208.17 o 
  13   7   5       90.44      129.35    116.00 o 
  15   7   5      646.33      699.59    137.74 o 
  17   7   5       53.08       82.95    213.60 o 
   1   9   5     4062.03     4253.55    169.85 o 
   3   9   5     4864.14     4779.81    173.89 o 
   5   9   5      532.41      415.92    132.57 o 
   7   9   5     3584.85     3386.62    184.62 o 
   9   9   5      596.99      772.27    132.31 o 
  11   9   5      874.06      963.99    154.72 o 
  13   9   5      639.85      753.84    253.84 o 
  15   9   5      532.03      570.25    185.01 o 
  17   9   5      111.64      169.55    259.07 o 
   1  11   5      280.22      253.89     85.72 o 
   3  11   5      594.31      613.98     87.27 o 
   5  11   5     4362.67     4441.31    157.45 o 
   7  11   5      156.30       18.25     90.44 o 
   9  11   5     2064.41     2313.76    158.70 o 
  11  11   5      662.77      739.79    132.76 o 
  13  11   5     1818.31     2072.63    368.35 o 
  15  11   5     1137.21     1178.82    310.02 o 
  17  11   5       85.04       69.01    215.35 o 
   1  13   5     5093.16     5200.09    170.80 o 
   3  13   5      173.07       91.56     74.40 o 
   5  13   5     2150.47     2198.59    130.03 o 
   7  13   5     1365.88     1580.33    128.73 o 
   9  13   5        1.49      -24.90     78.13 o 
  11  13   5      260.65      144.05    117.86 o 
  13  13   5       37.96       98.77    245.87 o 
  15  13   5     1132.17     1702.63    298.78 o 
  17  13   5      583.35     1035.61    367.48 o 
   1  15   5     3368.10     3306.50    159.95 o 
   3  15   5      194.72       37.91     85.87 o 
   5  15   5      863.14      710.43    100.46 o 
   7  15   5      402.17      387.40    103.69 o 
   9  15   5     1068.48     1047.69    120.22 o 
  11  15   5      924.42      788.64    136.12 o 
  13  15   5      382.60      272.72    154.61 o 
  15  15   5      780.59      680.72    187.60 o 
   1  17   5     1866.13     1653.68    131.80 o 
   3  17   5      623.02      728.08    105.78 o 
   5  17   5     1517.41     1433.04    113.74 o 
   7  17   5      240.99      169.98     88.29 o 
   9  17   5      142.07       36.04    101.95 o 
  11  17   5      278.98      210.78    117.98 o 
  13  17   5     1112.20     1021.68    154.25 o 
  15  17   5      419.94      400.25    145.65 o 
   1  19   5     1176.72     1194.28    120.10 o 
   3  19   5     2694.76     2882.49    214.54 o 
   5  19   5     1156.49     1162.86    107.97 o 
   7  19   5      838.29      654.81    112.06 o 
   9  19   5      129.59      174.97    103.52 o 
  11  19   5     1884.46     1988.55    172.07 o 
  13  19   5       81.48       49.69    133.35 o 
  15  19   5      508.75      582.87    288.49 o 
   1  21   5      304.68      442.26    113.73 o 
   3  21   5      283.35      206.64     98.79 o 
   5  21   5     3419.66     3551.53    173.64 o 
   7  21   5     2525.19     2082.32    134.97 o 
   9  21   5      552.96      413.85    116.46 o 
  11  21   5       27.35       11.81    252.30 o 
  13  21   5      305.08      204.17    141.91 o 
  15  21   5      301.19      192.12    155.50 o 
   1  23   5     5585.01     5838.83    267.89 o 
   3  23   5      446.26      550.60    128.54 o 
   5  23   5      135.95       33.97    114.62 o 
   7  23   5     1457.55     1396.87    134.47 o 
   9  23   5      200.04      156.75     91.80 o 
  11  23   5      798.24      424.68    132.25 o 
  13  23   5      798.02      700.17    149.92 o 
   1  25   5     3883.17     3793.03    218.65 o 
   3  25   5     5127.43     5327.62    254.07 o 
   5  25   5       97.12        4.07     95.83 o 
   7  25   5     2856.12     2637.55    221.99 o 
   9  25   5      799.91      757.68    111.61 o 
  11  25   5      552.79      432.96    134.92 o 
  13  25   5     1241.93     1238.72    168.00 o 
   1  27   5     1395.71     1565.01    143.12 o 
   3  27   5     2196.59     1894.05    156.52 o 
   5  27   5      986.83      843.21    127.39 o 
   7  27   5      630.19      547.36    122.63 o 
   9  27   5     1337.75     1427.13    155.99 o 
  11  27   5      600.24      517.11    138.71 o 
  13  27   5       90.75       37.99    122.65 o 
   1  29   5      174.79      163.28    103.77 o 
   3  29   5      841.91      558.01    130.73 o 
   5  29   5      366.28      297.79    120.83 o 
   7  29   5       46.99      -29.09     96.29 o 
   9  29   5     1520.16     1668.76    174.07 o 
  11  29   5      913.84     1008.76    149.89 o 
   1  31   5      648.93      634.18    184.50 o 
   3  31   5      813.52      689.90    126.93 o 
   5  31   5     1564.95     1658.28    223.63 o 
   7  31   5      480.93      634.54    133.75 o 
   9  31   5     2557.98     2686.96    207.14 o 
  11  31   5      771.44      612.35    194.90 o 
   1  33   5      571.23      506.98    202.68 o 
   3  33   5      867.15      930.66    138.05 o 
   5  33   5     1892.44     2279.79    258.21 o 
   7  33   5      177.50      115.41    116.24 o 
   9  33   5       95.15       96.89    115.78 o 
   1  35   5      501.32      369.49    212.13 o 
   3  35   5      236.95      163.97    221.77 o 
   5  35   5        3.41      -31.37    123.00 o 
   7  35   5      578.06      540.40    142.49 o 
   1  37   5       74.39       41.02    113.47 o 
   3  37   5      382.12      188.24    172.54 o 
   5  37   5      727.71     1041.50    151.96 o 
   1  39   5     2364.67     2725.78    221.45 o 
   2   0   6      175.54      614.26    283.73 o 
   6   0   6     2991.20     3212.34    276.97 o 
  10   0   6      486.16      553.62    228.86 o 
  14   0   6     2364.39     2504.98    628.89 o 
   0   2   6     7521.22     7525.93    835.01 o 
   2   2   6     6673.79     7022.05    402.99 o 
   4   2   6      650.54      719.77    128.62 o 
   6   2   6      138.81      150.56    110.11 o 
   8   2   6     1021.77      848.23    160.70 o 
  10   2   6     2100.39     2414.01    331.44 o 
  12   2   6       97.06       44.16    132.38 o 
  14   2   6      407.55      601.80    184.79 o 
   2   4   6     1535.38     1783.36    182.86 o 
   4   4   6      409.19      472.90    224.41 o 
   6   4   6      172.22      311.57    160.93 o 
   8   4   6      676.67      718.37    244.27 o 
  10   4   6      286.91      609.70    236.18 o 
  12   4   6      855.63     1255.94    508.68 o 
  14   4   6      143.40       48.58    436.94 o 
   0   6   6     6451.70     6896.67   1053.34 o 
   2   6   6     5904.37     6720.29    388.86 o 
   4   6   6     1792.67     1876.32    182.55 o 
   6   6   6     1137.62     1293.86    236.79 o 
   8   6   6      752.65      860.91    163.96 o 
  10   6   6       84.94      195.43    292.28 o 
  12   6   6       74.20      210.85    156.81 o 
  14   6   6      275.65      242.93    312.82 o 
   2   8   6     1818.30     1599.90    161.82 o 
   4   8   6      419.93      250.70    162.25 o 
   6   8   6     2551.05     2874.15    187.43 o 
   8   8   6     1152.98     1327.78    183.75 o 
  10   8   6     1298.20     1264.11    238.86 o 
  12   8   6     1491.47     2022.94    347.04 o 
   0  10   6     5919.56     6104.76    311.52 o 
   2  10   6     2903.82     2975.78    299.05 o 
   4  10   6      119.07       59.67    113.42 o 
   6  10   6      504.45      836.22    256.04 o 
   8  10   6     1104.24     1153.23    229.24 o 
  10  10   6      534.17      937.33    288.91 o 
  12  10   6      424.29      348.80    189.36 o 
   2  12   6      455.84      179.44    189.24 o 
   4  12   6     2128.91     2034.27    165.28 o 
   6  12   6     1190.96     1066.43    155.23 o 
   8  12   6      219.87      278.59    128.82 o 
  10  12   6      239.64      508.38    208.07 o 
  12  12   6      370.91      284.38    186.48 o 
   0  14   6     3140.69     3420.60    322.34 o 
   2  14   6     3360.84     2887.10    255.88 o 
   4  14   6      459.43      314.55    123.47 o 
   6  14   6      206.14       91.04    127.58 o 
   8  14   6       99.72       85.44    156.57 o 
  10  14   6      114.86       92.27    166.42 o 
  12  14   6      242.72      -20.37    127.44 o 
   2  16   6     2606.48     2693.31    198.48 o 
   4  16   6      259.46       39.01    121.45 o 
   6  16   6      877.25      608.20    144.95 o 
   8  16   6      810.33      682.04    168.09 o 
  10  16   6      525.49      676.20    166.82 o 
  12  16   6      850.79      913.51    151.64 o 
   0  18   6      963.61     1098.93    362.70 o 
   2  18   6      431.13      342.05    111.17 o 
   4  18   6     2930.11     2790.84    285.33 o 
   6  18   6      494.14      154.56    201.87 o 
   8  18   6      220.25      197.87    163.04 o 
  10  18   6      113.80     -187.11    124.74 o 
   2  20   6     1159.56     1021.12    162.49 o 
   4  20   6      504.71      400.64    195.47 o 
   6  20   6     1146.41     1386.79    173.25 o 
   8  20   6      490.99      478.37    151.10 o 
  10  20   6      109.30       -5.38    177.12 o 
   0  22   6     1716.38     1531.54    211.77 o 
   2  22   6     1092.20      764.93    163.93 o 
   4  22   6      732.87      829.86    162.74 o 
   6  22   6      222.99      181.38    141.51 o 
   8  22   6      820.12      649.86    164.38 o 
  10  22   6      442.85      425.68    285.78 o 
   2  24   6       85.00      -53.31    106.97 o 
   4  24   6      278.48      133.88    175.17 o 
   6  24   6       71.61      -57.69    137.24 o 
   8  24   6      709.94      586.49    160.30 o 
   0  26   6      202.60      -62.73    164.47 o 
   2  26   6       23.77      -62.95    270.58 o 
   4  26   6     1631.24     1746.35    199.05 o 
   6  26   6      832.56      917.37    235.91 o 
   2  28   6       43.90     -143.20    174.94 o 
   4  28   6     1337.36     1167.61    216.73 o 
   6  28   6     2400.85     2805.20    315.49 o 
   0  30   6     1709.04     2108.00    330.66 o 
   2  30   6       48.68        8.11    114.93 o 
   1   1   7      126.63      445.07    223.87 o 
   3   1   7       22.10      245.90    212.97 o 
   5   1   7      838.13     1230.59    464.67 o 
   7   1   7     1491.53     1596.46    556.34 o 
   1   3   7      316.15      695.87    289.33 o 
   3   3   7      271.99      581.70    322.28 o 
   5   3   7     2065.00     2155.57    291.04 o 
   7   3   7      412.48        6.46    358.35 o 
   1   5   7      437.19      701.68    234.38 o 
   3   5   7     1458.05     1520.12    399.98 o 
   5   5   7     2145.35     2676.33    545.03 o 
   1   7   7      460.44      911.23    439.38 o 
   3   7   7     2173.82     2788.42    315.24 o 
   5   7   7      271.37     1230.22    515.32 o 
   1   9   7       99.12      453.35    485.97 o 
   3   9   7     3729.49     3992.24    459.37 o 
   5   9   7      202.93      603.35    814.63 o 
   1  11   7       24.57     -335.06    363.29 o 
   3  11   7      907.09     1423.16    483.89 o 
   5  11   7     1533.32     2337.77   1119.78 o 
   1  13   7      580.90     -373.75    397.57 o 
   3  13   7      248.66      822.70    977.23 o 
   1  15   7      549.09      185.57    318.24 o 
                                                 
